# Supplementary material for: Development of type 2 diabetes and insulin resistance in people with HIV infection: Prevalence, incidence and associated factors
Source: PLoS One. 2021 Jun 30;16(6):e0254079. doi: 10.1371/journal.pone.0254079 (PMC8244855; doi:10.1371/journal.pone.0254079)
Supplement: S1 Dataset — (XLSX) [file pone.0254079.s001.xlsx]

## Sheet: Blad1
NR	Inkluderad	Grupp; 1=ursprungliga	First HIV-RNA	Över 300000=1	Högsta RNA	Över median (231500)	Lägsta CD4 kvot	Under median=1	HLA B57	PAUS månader	Mån med CD4<200	Om>12=1	Avliden, datum	Dödsorsak	Cancer death	CVD death	Baseline	Födelseår	ålder	MSM=1;Hetreoman=2; IV man=3; hemofili=4; transop=100	Kvinna=1	Smittväg kvinna; 1=sex;2=IV	Ursprung (1=Caucas;2=latin;3=African;4=middle east;5=Asia)	D4t ever	DDI ever	AIDS-KS	AIDS lymfom	AIDS-OI	AIDS överhuvudtaget	HIV-mån	Över median(208,5)=1	Mån utan cART	Över median (53,5)	CD4 nadir	<200=1	Sex (1=m;2=K)	Syst BT	Diast BT	Högt BT	längd	vikt	BMI	Bukomfång	Central obesity (BMI>30 or buk>94M;80F)	Meatbola syndromet (IFD05)	Höft	Buk/höft	Tidigare rökt	Aktuell rökare
1	1	1	3000	0	56000	0	0.12	1	0	0	6	0					2013-06-07	1961	52	1	0		1	0	0		1		1	279	1	214	1	120	1	1	105	55	0	1.77	69.9	22.3	80	0	0	91	0.9	1	1
2	1	1	26000	0	61000	0	0.14	1	0	8	18	1	20150630	ESBL, njurinsuff, DM, blåssten, sepsis		0	2013-04-08	1940	73	1	0		1	1	1				0	338	1	137	1	90	1	1	160	75	1	1.8	90	27.8	114	1	1	104	1.1	0	0
3	1	1	340000	1	940000	1	0.15	1	0	13	90	1				0	2013-02-04	1957	56	1	0		1	1	0				0	288	1	116	1	50	1	1	145	95	1	1.8	73.4	22.7	96	1	0	95	1	1	1
4	1	1	2900	0	337000	1	0.13	1	0	5	0	0				0	2012-06-25	1946	67	1	0		1	1	1				0	327	1	195	1	250	0	1	130	80	0	1.73	68	22.7	87	0	0	85	1	1	0
5	1	1	499	0	1200	0	0.07	1	0	0	174	1				0	2013-02-01	1947	66	1	0		1	1	1				0	324	1	132	1	20	1	1	120	70	0	1.82	76	22.9	100	1	1	95	1.1		0
6	1	1	19000	0	19000	0	0.18	1	0	0	0	0				0	2012-01-05	1948	65	3	0		1	1	0				0	299	1	129	1	220	0	1	140	100	1	1.79	80.3	25.1	102	1	1	97	1.1	1	0
7	1	4	64000	1	64000	0	0.15	1		4	12	1				0		1951		3	0		1	0	0				0			143	1	120	1	1
8	1	4	124	0	379	0	0.89	0	0	0	0	0				0		1952		0	1		3	0	0				0			309	1	350	0	2
9	1	1	499	0	410000	1	0.14	1	0	5	16	1				0	2012-12-10	1952	61	1	0		1	0	1	1			1	331	1	132	1	110	1	1	120	80	0	1.9	68.3	18.9	80	0	0	91	0.9		0
10	1	1	1400000	1	1400000	1	0.02	1	0	0	50	1				0	2012-02-10	1953	60	1	0		1	1	1			1	1	326	1	132	1	8	1	1	120	80	0	1.78	106	33.5	112	1	0	110	1	1	0
11	1	1	74000	1	750000	1	0.1	1	0	10	6	0				0	2012-10-25	1955	58	0	1	2	1	1	1				0	307	1	143	1	30	1	2	130	80	0	1.65	69.4	25.5	89	1	0	106	0.8	1	0
12	1	1	520000	1	520000	1	0.22	0	0	17	0	0				0	2012-11-12	1956	57	1	0		1	1	1				0	316	1	155	1	172	1	1	150	100	1	1.86	98	28.3	101	1	1	103	1	1	0
13	1	1	499	0	8400	0	0.29	0	0	0	0	0				0	2012-12-17	1957	56	0	1	1	1	0	0				0	330	1	240	1	214	0	2	120	70	0	1.82	87.6	26.4	90	1	0	112	0.8	0	0
14	1	1	2300000	1	2300000	1	0.3	0	0	0	50	1				0	2011-03-11	1956	55	0	1	2	1	1	1				0	301	1	31	0	40	1	2	110	70	0	1.63	52	19.6		0	0			1	1
15	1	1	499	0	170000	0	0.06	1	1	14	60	1				0	2013-03-13	1958	55	1	0		1	1	1				0	338	1	39	0	120	1	1	110	75	0	1.73	82	27.4	97	1	1	98	1	0	0
16	1	1	61000	1	600000	1	0.1	1	0	0	90	1				0	2013-03-11	1959	54	1	0		1	1	1				0	334	1	160	1	140	1	1	110	75	0	1.8	71.5	22.1	83	0	0	90	0.9	1	0
17	1	1	499	0	1590	0	0.33	0	1	0	1	0				0	2012-01-26	1959	54	0	1	1	1	0	0				0	374	1	372	1	160	1	2	100	70	0	1.63	53	19.9		0	0			1	1
18	1	1	500000	1	500000	1	0.14	1	0	4	10	0				0	2013-03-07	1959	54	0	1	1	1	0	1				0	307	1	55	1	150	1	2	115	70	0	1.63	53.6	20.2	75	0	0	88	0.9	1	0
19	1	1	499	0	46000	0	0.3	0	0	75	0	0				0	2013-04-10	1961	52	1	0		1	0	1				0	289	1	156	1	233	0	1	150	100	1	1.78	62	19.6	81	0	0	88	0.9	1	1
20	1	1	32000	1	32000	0	0.05	1	0	0	27	1				0	2012-03-14	1961	52	1	0		1	1	1				0	337	1	130	1	60	1	1	125	70	0	1.66	71.5	25.9	92	0	0	93	1	1	1
21	1	1	170000	1	170000	0	0.22	0	0	10	15	1				0	2012-09-17	1964	49	1	0		1	1	1	1	1		1	272	1	75	1	50	1	1	105	85	0	1.81	61.9	18.9	82	0	0	83	1	1	1
22	1	1	133100	1	133100	0	0.65	0	0	0	6	0				0	2012-09-10	1953	60	2	0		1	0	0				0	269	1	145	1	171	1	1	140	90	0	1.67	79	28.3	97	1	1	96	1	1	0
23	1	1	499	0	91000	0	0.13	1	0	30	0	0				0	2013-05-16	1957	56	3	0		1	0	0				0	274	1	187	1	230	0	1	125	80	0	1.77	106	33.8	121	1	0	112	1.1		1
24	1	1	44000	1	44000	0	0.23	0	1	0	0	0				0	2013-04-09	1946	67	2	0		1	0	0				0	269	1	37	0	200	1	1	125	75	0	1.78	93.4	29.5	110	1	1	99	1.1	1	1
25	1	1	190000	1	750000	1	0.1	1	0	0	48	1				0	2012-08-06	1956	57	0	1	1	3	0	0				0	254	1	125	1	9	1	2	125	85	0	1.76	75	24.2	104	1	1	102	1	1	1
26	1	1	100000	1	173000	0	0.25	0	0	75	1	0				0	2013-04-05	1961	52	0	1	1	1	1	0				0	262	1	158	1	30	1	2	120	70	0	1.72	61	20.6	88	1	0	96	0.9	0	0
27	1	1	570000	1	570000	1	0.03	1	0	0	12	1				0	2012-05-11	1948	65	0	1	1	1	0	0			1	1	248	1	63	1	10	1	2	135	80	0	1.74	61.4	20.3	84	1	0	90	0.9	1	1
28	1	1	499	0	461000	1	0.32	0	0	0	0	0				0	2012-04-23	1964	49	1	0		1	0	0				0	247	1	95	1	260	0	1	110	80	0	1.72	65.2	22	75	0	0	88	0.9	1	1
29	1	1	499	0	480000	1	0.24	0	0	14	0	0				0	2013-01-23	1960	53	1	0		5	1	1				0	251	1	96	1	260	0	1	140	80	0	1.69	68	23.8	85	0	0	92	0.9	1	0
30	1	1	5500	0	181000	0	0.14	1	0	6	60	1				0	2012-12-14	1955	58	0	1	1	2	1	1				0	251	1	7	0	80	1	2	120	80	0	1.6	50	19.5	80	1	0	91	0.9	0	0
31	1	1	40000	1	613000	1	0.16	1	0	0	49	1				0	2012-01-20	1964	49	0	1	1	3	1	1				0	235	1	7	0	80	1	2	130	85	0	1.59	72	28.5	96	1	1	98	1	1	0
32	1	1	430000	1	430000	1	0.18	1	0	5	19	1				0	2012-07-20	1964	49	2	0		3	1	1				0	238	1	46	0	80	1	1	125	75	0	1.72	65	22	89	0	0	93	1	1	1
33	1	1	44000	1	88400	0	0.15	1	0	6	0	0				0	2012-10-08	1964	49	0	1	1	3	1	0				0	238	1	68	1	220	0	2	110	75	0	1.61	66	25.5	90	1	0	100	0.9	0	0
34	1	1	750000	1	750000	1	0.11	1	0	0	24	1				0	2011-11-08	1962	51	0	1	1	3	1	1				0	220	1	6	0	70	1	2	120	65	0	1.63	72	27.1	99	1	0	102	1	0	0
35	1	1	499	0	147000	0	0.45	0	0	0	0	0				0	2012-08-01	1955	58	0	1	1	3	0	0				0	228	1	209	1	400	0	2	150	105	1	1.65	89.8	33	102	1	0	118	0.9	0	0
36	1	1	1000	0	272000	1	0.13	1	0	2	2	0				0	2012-11-09	1964	49	0	1	2	1	0	0				0	226	1	134	1	192	1	2	120	75	0	1.63	73.5	27.7	95	1	0	98	1	1	0
37	1	1	78000	1	100000	0	0.23	0	0	15	0	0				0	2012-11-22	1948	65	1	0		1	0	1				0	240	1	101	1	410	0	1	120	80	0	1.81	110	33.6		0	0			1	0
38	1	1	410000	1	1000000	1	0.08	1	0	5	26	1				0	2012-09-21	1951	62	2	0		3	1	1		1		1	262	1	69	1	90	1	1	110	70	0	1.8	99.6	30.7	119	1	1	111	1.1	0	0
39	1	1	89960	1	192042	0	0.44	0	0	11	0	0				0	2012-09-04	1964	49	0	1	1	3	0	1				0	233	1	56	1	277	0	2	110	70	0	1.67	74.3	26.6		0	0			0	0
40	1	1	7300	0	1000000	1	0.28	0	0	58	0	0				0	2013-09-10	1964	50	0	1	1	3	1	0				0	236	1	32	0	210	0	2	130	90	0	1.61	82.7	31.9	113	1	0	120	0.9	0	0
41	1	1	700	0	39000	0	0.41	0	0	0	8	0				0	2013-01-24	1960	53	0	1	1	3	0	0				0	267	1	207	1	130	1	2	120	80	0	1.76	91	29.4	100	1	0	123	0.8	0	0
42	1	1	1200000	1	1200000	1	0.06	1	0	0	12	1				0	2012-01-23	1961	52	1	0		1	1	1			1	1	193	0	6	0	20	1	1	180	100	1	1.89	97	27.2		0	0			1	1
43	1	1	140000	1	318000	1	0.08	1	0	8	120	1	20160809	Sannolikt stroke, funnen i hemmet	1	0	2012-12-14	1958	55	1	0		1	1	1				0	202	0	29	0	72	1	1	100	65	0	1.91	78.9	21.6	96	1	0	99	1	1	1
44	1	1	49000	1	49000	0	0.57	0	0	0	0	0				0	2013-03-28	1955	58	1	0		1	0	0				0	199	0	0	0	389	0	1	130	80	0	1.91	88	24.1	90	0	0	97	0.9	0	0
45	1	1	35000	1	165000	0	0.12	1	0	14	0	0				0	2012-09-12	1958	55	0	1	1	2	0	0				0	234	1	73	1	240	0	2	140	85	0	1.64	79	29.6	98	1	0	99	1	0	0
46	1	1	79000	1	162000	0	0.05	1	0	0	80	1				0	2012-09-10	1937	76	0	1	1	1	0	0			1	1	191	0	84	1	15	1	2	140	80	0	1.68	69.8	24.7	89	1	0	106	0.8	0	0
47	1	1	560000	1	560000	1	0.36	0	0	0	0	0				0	2012-06-21	1962	51	1	0		1	0	0				0	187	0	0	0	320	0	1	100	80	0	1.89	91	25.5	93	0	0	99	0.9	1	1
48	1	1	460000	1	914000	1	0.18	1	0	4	30	1				0	2012-06-15	1955	58	1	0		2	1	1				0	187	0	31	0	156	1	1	110	75	0	1.75	70.8	23.1	87	0	0	89	1	1	0
49	1	1	66000	1	209000	0	0.31	0	0	0	0	0				0	2012-08-10	1953	60	0	1	1	2	1	0				0	181	0	17	0	320	0	2	120	85	0	1.54	61	25.7		0	0			0	0
50	1	1	5600	0	74000	0	0.14	1	0	33	1	0				0	2012-08-22	1958	55	0	1	1	2	0	0				0	183	0	48	0	190	1	2	140	80	0	1.66	70.5	25.6	90	1	0	100	0.9	0	0
51	1	1	6300	0	10800	0	0.27	0	0	0	0	0				0	2013-02-05	1957	56	3	0		1	0	0				0	226	1	189	1	210	0	1	115	70	0	1.74	123	40.6	130	1	0	126	1	1	1
52	1	1	185000	1	750000	1	0.12	1	0	12	20	1				0	2013-03-28	1959	54	0	1	1	3	1	1			1	1	182	0	19	0	40	1	2	141	88	0	1.57	89.2	36.2		0	0			0	0
53	1	1	77000	1	2929450	1	0.02	1	0	0	27	1				0	2012-10-09	1960	53	1	0		1	1	0	1		1	1	175	0	1	0	9	1	1	150	90	1	1.72	73.4	24.8	85	0	0	91	0.9	0	0
54	1	1	1500000	1	4920000	1	0.16	1	0	0	33	1				0	2012-08-20	1952	61	0	1	1	1	1	0			1	1	277	1	82	1	8	1	2	120	80	0	1.63	55	20.7	93	1	0	92	1	0	0
55	1	1	123000	1	125000	0	0.24	0	0	0	1	0				0	2012-09-07	1962	51	1	0		1	0	0				0	167	0	27	0	170	1	1	110	80	0	1.84	95	28.1	105	1	0	109	1	1	0
56	1	1	220000	1	220000	0	0.58	0	0	62	0	0				0	2012-08-28	1952	61	0	1	1	1	0	0				0	159	0	60	1	302	0	2	100	60	0	1.69	83	29.1	88	1	0	112	0.8	1	0
57	1	1	148000	1	300000	1	0.16	1	0	0	0	0				0	2013-01-28	1963	50	1	0		1	1	1				0	164	0	9	0	290	0	1	130	80	0	1.89	79.8	22.3	88	0	0	93	0.9	1	1
58	1	1	176000	1	438000	1	0.11	1	0	2	8	0				0	2012-05-11	1949	64	1	0		5	1	1	1		1	1	286	1	144	1	110	1	1	140	85	0	1.73	74	24.7	92	0	0	98	0.9	0	0
59	1	1	16000	0	332000	1	0.13	1	0	0	0	0				0	2012-08-17	1964	49	0	1	1	3	0	0				0	234	1	159	1	250	0	2	120	80	0	1.59	80.2	31.7	95	1	0	105	0.9	0	0
60	1	1	8700	0	216000	0	0.06	1	0	0	55	1				0	2013-03-21	1960	53	2	0		3	1	1			1	1	216	1	60	1	97	1	1	160	85	1	1.85	83.9	24.5		0	0			0	0
61	1	1	20200	0	91000	0	0.42	0	0	0	3	0				0	2012-06-27	1961	52	1	0		1	0	0				0	139	0	162	1	86	1	1	110	80	0	1.79	77.8	24.3	93	0	0	94	1	1	0
62	1	1	750000	1	750000	1	0.1	1	0	0	5	0				0	2012-04-17	1961	52	2	0		3	0	0				0	124	0	7	0	130	1	1	110	80	0	1.77	76.6	24.5	90	0	0	96	0.9	1	1
63	1	1	272000	1	272000	1	0.12	1	0	0	2	0				0	2012-10-04	1952	61	0	1	1	2	0	0				0	126	0	1	0	178	1	2	110	85	0	1.6	90	35.2	99	1	1	120	0.8	0	0
64	1	1	2500	0	383000	1	0.19	1	0	0	0	0				0	2012-05-14	1962	51	2	0		1	0	0				0	130	0	43	0	242	0	1	110	80	0	1.76	77.2	24.9	92	0	0	96	1	0	0
65	1	1	315000	1	315000	1	0.08	1	0	0	3	0				0	2013-04-10	1961	52	1	0		1	0	0			1	1	107	0	1	0	58	1	1	130	95	1	1.72	80.5	27.2	94	1	1	98	1	1	1
66	0
67	1	1	3800	0	3800	0	0.26	0	0	0	3	0				0	2012-11-23	1962	51	1	0		1	0	0				0	284	1	83	1	190	1	1	120	80	0	1.82	67.4	20.3	78	0	0	92	0.8	1	0
68	1	1	1800	0	1800	0	0.14	1	1	0	4	0				0	2012-01-17	1936	77	1	0		1	1	1				0	325	1	72	1	133	1	1	110	75	0	1.75	67	21.9	87	0	0	94	0.9	0	0
69	1	1	499	0	499	0	0.14	1	0	0	12	1				0	2012-04-13	1945	68	1	0		1	0	1				0	328	1	110	1	141	1	1	120	80	0	1.79	61.1	19.1	80	0	0	94	0.9	1	1
70	1	1	57800	1	446000	1	0.16	1	0	58	0	0				0	2012-12-12	1945	68	1	0		1	1	1				0	357	1	142	1	200	1	1	120	80	0	1.81	75	22.9	87	0	0	95	0.9	0	0
71	1	1	374000	1	374000	1	0.27	0	1	0	7	0				0	2012-06-26	1949	64	1	0		1	1	1				0	323	1	129	1	150	1	1	105	60	0	1.72	65.6	22.2	90	0	0	84	1.1	0	0
72	1	1	6100	0	340000	1	0.17	1	0	30	2	0				0	2013-04-15	1951	62	1	0		1	0	1				0	340	1	121	1	180	1	1	120	60	0	1.88	78	22.1	91	0	0	93	1	1	0
73	1	1	21000	0	182800	0	0.08	1	0	0	36	1				0	2013-01-08	1951	62	1	0		1	1	1				0	331	1	99	1	80	1	1	200	85	1	1.82	70.3	21.2	89	0	0	93	1	0	0
74	1	1	1400000	1	1400000	1	0.1	1	0	8	18	1				0	2011-12-07	1952	61	1	0		1	1	1				0	313	1	149	1	125	1	1	130	75	0	1.74	61	20.1	79	0	0	84	0.9	1	1
75	1	1	91300	1	360000	1	0.1	1	0	15	144	1				0	2013-01-16	1952	61	3	0		1	1	1				0	306	1	134	1	93	1	1	140	75	0	1.69	67.1	23.5	81	0	0	91	0.9	1	1
76	1	1	8700	0	340000	1	0.11	1	0	96	1	0				0	2012-11-16	1953	60	1	0		1	1	1				0	284	1	191	1	183	1	1	110	70	0	1.92	92	25	101	1	0	101	1	0	0
77	1	1	114000	1	200700	0	0.13	1	0	0	78	1				0	2012-10-02	1953	60	1	0		1	0	1	1			1	339	1	38	0	50	1	1	95	60	0	1.7	56	19.4	72	0	0	83	0.9		0
78	1	1	8400	0	764000	1	0.18	1	1	0	0	0				0	2013-03-13	1953	60	1	0		1	0	0				0	328	1	218	1	270	0	1	125	80	0	1.82	75.5	22.8	89	0	0	97	0.9	0	0
79	1	4	120000	1	670000	1	0.4	0	0	12	0	0						1954		1	0		1	1	1				0			156	1	210	0	1
80	1	1	138800	1	138800	0	0.14	1	0	0	6	0				0	2012-02-06	1954	59	1	0		1	1	1				0	324	1	140	1	130	1	1	110	60	0	1.78	77.7	24.5	94	1	1	98	1	1	1
81	1	1	320000	1	320000	1	0.07	1	0	30	5	0				0	2012-09-11	1955	58	1	0		1	1	1				0	334	1	185	1	173	1	1	130	85	0	1.88	68.9	19.5	85	0	0	91	0.9	1	0
82	1	1	346300	1	346300	1	0.27	0	0	0	0	0	20150725	Analcancer med levermet		1	2012-09-03	1955	58	1	0		1	1	0				0	315	1	138	1	220	0	1	130	80	0	1.8	61.5	19	83	0	0	87	1	1	1
83	1	1	5700	0	70000	0	0.13	1	0	14	7	0				0	2012-06-05	1955	58	3	0		2	1	1				0	315	1	140	1	180	1	1	110	80	0	1.79	71.7	22.4	91	0	0	88	1	1	0
84	1	1	390000	1	390000	1	0.12	1	0	5	10	0				0	2012-12-10	1956	57	1	0		1	1	1				0	333	1	128	1	100	1	1	160	95	1	1.9	92	25.5	101	1	1	98	1	1	1
85	1	1	120000	1	3000000	1	0.05	1	0	5	165	1				0	2012-04-23	1956	57	1	0		1	1	1			1	1	318	1	135	1	22	1	1	125	70	0	1.72	57.7	19.5	85	0	0	89	1	1	1
86	1	1	1000	0	35500	0	0.2	1	0	45	2	0				0	2012-12-12	1956	57	1	0		1	1	0				0	317	1	220	1	188	1	1	130	85	0	1.77	65	20.7	86	0	0	87	1	1	1
87	1	1	26400	0	189700	0	0.18	1	0	0	9	0				0	2012-11-08	1958	55	1	0		1	1	0				0	335	1	144	1	120	1	1	110	75	0	1.82	84	25.4	102	1	0	98	1	1	1
88	1	1	499	0	499	0	0.66	0	1	0	0	0					2013-05-21	1958	55	3	0		1	0	0				0	331	1	331	1	297	0	1	140	95	0	1.75	78.2	25.5	96	1	0	99	1	1	1
89	1	1	700	0	700	0	0.19	1	0	0	30	1				0	2012-11-06	1959	54	1	0		1	0	1				0	328	1	130	1	120	1	1	150	95	1	1.73	84.5	28.2	93	0	0	99	0.9	0	0
90	0
91	1	1	87100	1	761400	1	0.17	1	0	49	0	0				0	2013-03-04	1962	51	1	0		1	1	1				0	316	1	178	1	272	0	1	130	80	0	1.72	81	27.4	98	1	1	91	1.1	0	0
92	1	1	900	0	170000	0	0.2	1	0	44	0	0				0	2013-01-04	1962	51	2	0		1	0	1				0	283	1	110	1	240	0	1	140	90	0	1.78	73.7	23.3	85	0	0	92	0.9	1	1
93	1	1	43000	1	170000	0	0.08	1	0	0	11	0	20150713	Bröstcancer med metastaser		1	2012-05-04	1963	50	0	1	1	3	1	0				0	277	1	140	1	90	1	2	150	90	1	1.57	72.2	29.3	94	1	1	104	0.9	0	0
94	1	1	221700	1	221700	0	0.25	0	0	0	3	0				0	2012-11-01	1963	50	1	0		1	0	0				0	321	1	126	1	40	1	1	125	95	1	1.78	75.4	23.8	91	0	0	92	1	1	1
95	1	1	3100	0	220000	0	0.2	1	0	44	0	0				0	2013-03-13	1964	49	1	0		1	1	0				0	339	1	193	1	267	0	1	125	85	0	1.82	96.5	29.1	108	1	1	109	1	0	0
96	1	1	35000	1	220000	0	0.28	0	0	0	6	0				0	2013-01-15	1962	51	1	0		1	0	1				0	304	1	108	1	150	1	1	105	80	0	1.87	62	17.7	77	0	0	92	0.8	1	0
97	1	1	270000	1	270000	1	0.11	1	0	0	4	0				0	2012-07-20	1956	57	1	0		1	1	0				0	250	1	59	1	145	1	1	120	60	0	1.68	67	23.7	80	0	0	92	0.9	0	0
98	1	1	900	0	69500	0	0.22	0	0	50	5	0				0	2012-06-19	1949	64	1	0		1	0	0				0	246	1	108	1	110	1	1	160	90	1	1.76	81.4	26.3	94	1	1	97	1	1	0
99	1	1	36500	1	176000	0	0.03	1	0	0	200	1				0	2013-03-04	1954	59	1	0		1	1	1	1			1	331	1	130	1	20	1	1	125	80	0	2.06	133.5	31.5	134	1	1	120	1.1	0	0
100	1	1	499	0	347000	1	0.23	0	0	0	0	0				0	2012-06-26	1958	55	0	1	1	1	0	0				0	247	1	156	1	275	0	2	135	80	0	1.62	73	27.8	88	1	1	96	0.9	1	1
101	1	1	3300	0	3300	0	1.03	0	0	0	0	0				0	2013-09-11	1959	54	1	0		1	0	0				0	338	1	338	1	480	0	1	160	100		1.89	97.4	27.3	98	1	1	104	0.9	0	0
102	1	1	66700	1	130000	0	0.08	1		8	14	1				0	2011-06-14	1960	53	1	0		1	1	1	0	0	0	0	299	1	126	1	100	1	1	110	70	0	1.86	78	22.5	83	0	0	88	0.9	1	0
103	1	1	50400	1	160000	0	0.18	1	0	19	5	0				0	2013-02-27	1958	55	1	0		1	1	0				0	283	1	114	1	124	1	1	130	85	0	1.8	67	20.7	90	0	0	91	1	1	1
104	1	1	363400	1	363400	1	0.01	1	0	0	60	1	20171224	Sepsis, endokardit, multiorgansvikt, Hjärnatrofi		1	2012-02-15	1964	49	1	0		1	0	1	0	0	1	1	296	1	130	1	130	1	1	110	70	0	1.75	61	19.9		0	0			1	1
105	1	1	42000	1	1000000	1	0.14	1	0	4	4	0				0	2013-01-17	1937	76	1	0		1	0	0				0	223	1	168	1	180	1	1	120	75	0	1.85	84	24.5	100	1	0	94	1.1	1	1
106	1	1	19400	0	2171500	1	0.03	1	0	0	120	1				0	2013-04-04	1956	57	1	0		1	1	1	1			1	304	1	96	1	1	1	1	120	70	0	1.8	68.5	22.4	89	0	0	91	1	0	0
107	1	1	1500	0	55800	0	0.4	0	0	0	0	0	20180917	STEMI efter amfetamin,Stillestånd under PCI	1	0	2013-01-31	1957	56	1	0		1	1	1	0	0	0	0	234	1	32	0	230	0	1	120	85	0	1.71	76.9	26.3	94	1	0	91	1	1	1
108	1	1	431000	1	431000	1	0.18	1	0	0	0	0	20141228	pancreatit?, alkohol, Fråga Lena L		1	2012-12-18	1949	64	1	0		1	1	0				0	209	1	31	0	200	1	1	130	90	0	1.81	74	22.6	98	1	1	97	1	0	0
109	1	1	14300	0	391000	1	0.17	1	0	6	0	0	20180813	Avliden i Spanien, oklar orsak, Lungcancer????		0	2012-03-01	1960	53	0	1	1	1	0	1				1	312	1	216	1	228	0	2	110	75	0	1.73	59.6	19.9	88	1	1	93	0.9	1	1
110	1	1	280000	1	280000	1	0.01	1	1	0	75	1				0	2013-01-17	1962	51	1	0		1	0	0	1			0	158	0	15	0	8	1	1	130	85	0	1.81	92	28.1	102	1	1	99	1	0	0
111	1	1	98300	1	499000	1	0.4	0	0	0	36	1				0	2012-08-17	1964	49	0	1	2	1	0	0			1	1	301	1	167	1	130	1	2	100	60	0	1.7	69	23.9		0	0	98		1	0
112	1	1	178243	1	178243	0	0.37	0	0	0	0	0				0	2013-04-04	1964	49	1	0		1	0	0				0	244	1	46	0	260	0	1	130	95	1	1.88	87	24.6	100	1	1	98	1	1	0
113	1	1	808330	1	808330	1	0.08	1	0	6	120	1				0	2012-07-23	1959	54	1	0		1	1	1	1			1	267	1	62	1	60	1	1	120	70	0	1.82	70	21.1	83	0	0	90	0.9	1	0
114	1	1	370000	1	3200000	1	0.49	0	0	0	1	0				0	2013-01-09	1959	54	1	0		2	0	0				0	124	0	29	0	199	1	1	130	80	0	1.64	66	24.5	88	0	0	89	1	0	0
115	1	1	1000000	1	1000000	1	0.16	1	0	16	0	0	20190413	Sub/intraduraal CNS blödning	0	1	2013-04-30	1952	61	3	0		1	0	0				0	81	0	20	0	230	0	1	135	85		1.85	63.9	18.7	88	0	0	93	1	1	1
116	1	1	504000	1	504000	1	0.47	0	0	0	0	0	20180201	Fall från balkong, Rättsmed obd inväntas		1	2012-11-09	1962	51	3	0		1	0	0				0	67	0	52	0	240	0	1	120	85	0	1.82	77	23.2		0	0			1	1
117	1	1	12200	0	174000	0	0.23	0	0	0	0	0				0	2012-09-12	1959	54	1	0		1	0	0				0	57	0	50	0	376	0	1	150	80	1	1.87	90.4	26	92	0	0	99	0.9	1	1
118	1	1	37900	1	68800	0	0.62	0	0	0	0	0				0	2013-10-08	1942	71	2	0		1	0	0				0	66	0	66	1	492	0	1	145	60	1	1.67	65.4	23.5	83	0	0	93	0.9	1	0
119	1	1	297	0	8970	0	0.38	0	0	0	0	0				0	2013-10-08	1957	56	2	0		1	0	0				0	61	0	61	1	410	0	1	140	90	0	1.79	88	27.5	107	1	0	104	1	0	0
120	1	1	379800	1	1100000	1	0.08	1	0	0	3	0				0	2012-12-03	1948	65	1	0		1	0	0		0		0	295	1	235	1	140	1	1	120	60	0	1.92	90	24.4		0	0			1	1
121	1	1	195000	1	726000	1	0.17	1	0	12	13	1				0	2012-05-15	1941	72	1	0		1	1	1				0	286	1	91	1	82	1	1	160	80	1	1.76	72.8	23.5	90	0	0	97	0.9	0	0
122	1	1	54000	1	54000	0	0.02	1	0	0	66	1	20140904	stille hemma, stroke, pneumoni, aspiration?	1	0	2013-02-13	1945	68	1	0		1	1	1			1	1	235	1	18	0	10	1	1	130	85	0	1.7				0	0			1	1
123	1	1	8500	0	168000	0	0.2	1	0	3	3	0				0	2013-01-16	1948	65	1	0		1	0	0				0	113	0	4	0	139	1	1	160	100	1	1.83	122	36.4	134	1	1	120	1.1	1	0
124	1	1	6900	0	160000	0	0.2	1	0	27	0	0	20191217	Metast njurbäckencancer		0	2012-06-04	1950	63	1	0		1	1	1	0	0	0	0	255	1	69	1	200	1	1	140	80	0	1.76	81	26.1	96	1	1	94	1	1	1
125	1	1	142900	1	3500000	1	0.08	1	0	8	30	1				0	2013-03-26	1950	63	1	0		1	1	1				0	327	1	78	1	100	1	1	110	60	0	1.79	68.7	21.4	89	0	0	94	0.9	0	0
126	1	1	8000	0	80400	0	0.16	1	0	6	6	0	20141224	cirrhos, hepatorenalt syndrom		1	2012-08-22	1951	62	1	0		1	0	1				0	109	0	66	1	79	1	1	125	80	0	1.69	66.5	23.3	91	0	0	92	1	0	0
127	1	1	153000	1	153000	0	0.11	1	0	0	15	1				0	2012-05-07	1951	62	1	0		1	0	0	0	0	1	1	104	0	0	0	60	1	1	140	90	0	1.81	94.5	28.8	106	1	1	101	1	1	0
128	1	1	14000	0	435000	1	0.08	1	0	0	14	1				0	2012-05-25	1951	62	1	0		1	1	1				0	313	1	88	1	81	1	1	150	95	1	1.74	59	19.5	83	0	0	88	0.9	1	1
129	1	1	224700	1	1054800	1	0.06	1	0	0	40	1				0	2012-11-14	1951	62	1	0		1	1	1		1	1	1	321	1	87	1	20	1	1	130	85	0	1.75	62	20.2	84	0	0	86	1	0	0
130	1	1	5000	0	216000	0	0.3	0	0	0	0	0				0	2013-04-18	1952	61	1	0		1	1	1				0	244	1	99	1	273	0	1	130	90	0	1.84	78	23	95	1	1	94	1	0	0
131	1	1	100000	1	684000	1	0.01	1	0	0	63	1				0	2012-06-12	1953	60	1	0		1	1	1	1	0	1	1	150	0	3	0	10	1	1	120	80	0	1.72	80	27	89	0	0	97	0.9	0	0
132	1	1	47000	1	47000	0	0.15	1	0	0	0	0	20171015	Malignt Lymfom, St post endokardit mm		0	2012-06-28	1953	60	1	0		1	1	1				0	295	1	98	1	230	0	1	135	75	0	1.79	94.5	29.5	115	1	1	104	1.1	1	0
133	1	1	262000	1	690000	1	0.18	1	0	62	0	0				0	2013-02-19	1953	60	1	0		1	1	1				0	189	0	65	1	216	0	1	110	80	0	1.75	65	21.2	84	0	0	91	0.9	1	1
134	1	1	499	0	17000	0	0.1	1	0	0	45	1				0	2011-05-23	1954	59	1	0		3	1	1				0	212	1	2	0	160	1	1	140	95	1	2	95	23.8	100	1	0	100	1		0
135	1	1	310000	1	1000000	1	0.4	0	0	42	0	0				0	2012-06-20	1955	58	1	0		1	0	0				0	204	0	61	1	460	0	1	105	70	0	1.93	65.5	17.6	80	0	0	98	0.8	1	0
136	1	1	822900	1	822900	1	0.13	1	0	0	23	1				0	2012-12-06	1957	56	1	0		1	0	1				0	291	1	81	1	110	1	1	130	80	0	1.65	74.6	27.4	91	0	0	90	1	1	0
137	1	1	23500	0	160000	0	0.03	1	0	2	24	1				0	2012-03-06	1957	56	1	0		1	1	1			1	1	259	1	67	1	8	1	1	150	100	1	1.81	85.2	26.2	96	1	1	98	1	1	1
138	1	1	78000	1	688000	1	0.5	0	0	0	0	0				0	2013-01-22	1958	55	2	0		3	0	0				0	116	0	17	0	252	0	1	110	70	0	1.89	90	25.2		0	0			0	0
139	1	1	750000	1	750000	1	0.65	0	0	6	0	0				0	2012-08-09	1960	53	1	0		1	0	0				0	135	0	18	0	350	0	1	140	90	0	1.75	92.7	30.3	97	1	1	100	1	0	0
140	1	1	450000	1	750000	1	0.26	0	0	0	5	0	20161125	Pneumoni, Langerhans histiocytos, Huntington chorea	0	0	2013-08-13	1960	53	2	0		4	1	1			1	1	240	1	63	1	163	1	1	120	70	0	1.83	80.6	24.1	104	1	1	102	1	1	1
141	1	1	9600	0	71000	0	0.32	0	0	16	0	0	20170908	Spridd ventrikel cancer		0	2013-03-13	1960	53	2	0		4	1	1	1			0	285	1	35	0	223	0	1	140	95	1	1.75	73	23.8	97	1	1	97	1	1	0
142	1	1	129400	1	129400	0	0.04	1	0	18	33	1				0	2012-02-14	1960	53	100	100	1	5	1	0			1	1	301	1	135	1	10	1	2	125	80	0	1.65	65.9	24.2	86	1	1	90	1	1	0
143	1	1	150800	1	3700000	1	0.05	1	0	0	36	1				0	2012-09-17	1962	51	1	0		1	1	1	1			1	284	1	71	1	113	1	1	170	105	1	1.86	94.8	27.4		0	0			1	0
144	1	1	6800	0	108000	0	0.2	1	0	15	0	0				0	2013-01-08	1962	51	1	0		1	1	1				0	270	1	80	1	220	0	1	130	100	1	1.9	100	27.7	95	1	1	100	1	1	0
145	1	1	7500	0	47000	0	0.17	1	0	0	1	0				0	2010-05-10	1962	51	0	1	1	3	1	1				0	228	1	46	0	170	1	2	100	80	0	1.68	77	27.3	92	1	0	102	0.9	0	0
146	1	1	95200	1	200000	0	0.25	0	0	0	0	0				0	2012-10-24	1962	51	1	0		1	0	1				0	151	0	7	0	204	0	1	130	85	0	1.78	66	20.8	82	0	0	94	0.9	1	1
147	1	1	17200	0	175000	0	0.19	1	0	0	0	0	20150604	suicid		1	2012-03-26	1962	51	1	0		1	0	0				0	142	0	49	0	211	0	1	140	105	1	1.8	107	33	118	1	1	111	1.1	1	1
148	1	1	1530000	1	1860000	1	0.1	1	0	0	5	0				0	2012-04-04	1962	51	1	0		1	0	1				0	120	0	12	0	123	1	1	120	80	0	1.79	79.6	24.8	95	1	0	98	1	0	0
149	1	1	200000	1	1000000	1	0.25	0	0	0	0	0				0	2013-03-04	1962	51	1	0		1	0	0				0	99	0	22	0	257	0		120	70	0	1.88	72.4	20.5		0	0			1	1
150	1	1	3200	0	171000	0	0.3	0	0	50	0	0				0	2011-03-29	1963	50	1	0		2	0	0				0	224	1	60	1	283	0	1	120	80	0	1.72	75.3	25.5	84	0	0	103	0.8	1	1
151	1	1	45300	1	167000	0	0.22	0	0	37	1	0				0	2012-12-17	1963	50	1	0		1	0	0				0	325	1	168	1	180	1	1	130	80	0	1.87	86.9	24.9	100	1	0	101	1	0	0
152	1	1	275400	1	275400	1	0.18	1	0	12	1	0				0	2011-07-26	1963	50	1	0		1	1	1				0	252	1	63	1	110	1	1	120	85	0	1.84	78.8	23.3	103	1	1	88	1.2	1	1
153	1	1	48000	1	100000	0	0.37	0	0	22	12	1				0	2013-04-22	1963	50	0	1	1	3	1	1			1	1	195	0	66	1	120	1	2	110	70	0	1.63	59	22.2		0	0			1	1
154	1	1	2900	0	1050000	1	0.38	0	0	0	0	0				0	2012-09-04	1963	50	1	0		1	0	0				0	170	0	71	1	280	0	1	120	80	0	1.82	72	21.7	84	0	0	90	0.9	0	0
155	1	1	22000	0	1040000	1	0.2	1	0	16	3	0				0	2012-10-25	1963	50	2	0		3	1	1				0	227	1	45	0	198	1	1	130	85	0	1.69	75.3	26.4	88	0	0	93	0.9	1	1
156	1	1	25000	0	25000	0	0.16	1	0	0	39	1				0	2013-02-12	1964	49	0	1		3	1	1				0	246	1	48	0	118	1	1	145	93	1	1.67	84.1	30.2		0	0			0	0
157	1	1	27800	0	470000	1	0.31	0	0	0	0	0				0	2012-12-07	1964	49	1	0		1	0	0				0	111	0	33	0	303	0	1	125	80	0	1.89	94	26.3	95	1	1	101	0.9	0	0
158	1	1	8200	0	494000	1	0.19	1	0	0	0	0				0	2013-02-14	1964	49	1	0		1	0	0				0	290	1	200	1	317	0	1	120	75	0	1.74	63	20.8	79	0	0	89	0.9	1	1
159	1	1	499	0	23000	0	0.35	0	0	22	0	0				0	2012-08-14	1964	49	0	1	1	3	1	1				0	255	1	61	1	236	0	2	115	75	0	1.68	73	25.9	85	1	0	105	0.8	0	0
160	1	1	273300	1	273300	1	0.3	0		0	0	0				0	2013-04-08	1959	54	1	0		5	0	1				0	321	1	84	1	200	1	1	120	80	0	1.69	64.2	22.5	80	0	0	88	0.9	1	1
161	1	1	260000	1	260000	1	0.17	1	0	0	0	0				0	2012-04-10	1964	49	1	0		1	1	1			1	1	175	0	9	0	503	0	1	125	80	0	1.7	56	19.4	77	0	0	79	1	1	1
162	1	1	46000	1	46000	0	0.04	1	0	0	48	1	20150901	Hjärtstopp, DM, njursvikt, hjärtinfarkt, död hemma	1	0	2011-01-11	1949	64	2	0		1	0	0				0	98	0	6	0	30	1	1	150	90	1	1.89	85	23.8		0	0			0	0
163	1	1	13000	0	371000	1	0.33	0	0	0	0	0				0	2012-11-13	1956	57	1	0		1	0	0				0	138	0	88	1	229	0	1	120	80	0	1.78	77.7	24.5	85	0	0	98	0.9	1	1
164	1	1	749000	1	749000	1	0.09	1	0	0	48	1				0	2013-01-23	1963	50	1	0		2	0	0		1	1	1	192	0	56	1	14	1	1	110	80	0	1.63	75	27.2	96	1	1	95	1	0	0
165	1	1	36500	1	1100000	1	0.26	0	0	0	2	0				0	2012-07-12	1954	59	1	0		1	0	1				0	127	0	26	0	109	1	1	120	70	0	1.74	62	20.5	74	0	0	90	0.8	0	0
166	1	1	2900	0	2900	0	0.24	0	0	0	4	0				0	2012-11-15	1964	49	1	0		1	0	0				0	125	0	2	0	130	1	1	120	90	0	1.73	73	24.4	93	0	0	90	1	0	0
167	1	1	71000	1	400000	1	0.26	0	0	0	2	0				0	2012-03-27	1960	53	1	0		1	0	0				0	110	0	25	0	180	1	1	110	70	0	1.78	90.4	28.5	105	1	1	104	1	1	1
168	1	1	280700	1	280700	1	0.01	1	0	0	65	1				0	2012-12-10	1958	55	1	0		1	1	1	1			1	282	1	43	0	7	1	1	120	75	0	1.89	77	21.6	94	1	1	90	1	1	1
169	1	1	341400	1	341400	1	0.05	1	0	3	15	1				0	2012-06-04	1938	75	1	0		1	1	1			1	1	294	1	85	1	43	1	1	140	80	0	1.68	70.8	25.1	104	1	1	94	1.1	1	0
170	1	1	85800	1	85800	0	0.03	1	0	0	72	1				0	2012-05-08	1956	57	1	0		1	1	1			1	1	223	1	2	0	1	1	1	125	85	0	1.76	78	25.2	109	1	1	101	1.1	1	1
171	1	1	68600	1	465500	1	0.2	1	0	0	0	0				0	2012-10-05	1958	55	1	0		1	0	0				0	254	1	63	1	270	0	1	120	80	0	1.8	71	21.9	92	0	0	90	1	1	1
172	1	1	262700	1	262700	1	0.38	0	0	31	0	0				0	2012-11-21	1946	67	1	0		1	0	0				0	214	1	52	0	37	1	1	110	75	0	1.69	62	21.7	87	0	0	86	1	1	0
173	1	1	1029000	1	1029000	1	0.01	1	0	0	45	1				0	2012-10-23	1960	53	1	0		1	0	0	1			1	279	1	84	1	8	1	1	140	90	0	1.81	81	24.7	91	0	0	93	1	1	1
174	1	1	9100	0	39900	0	0.13	1	0	0	140	1				0	2013-02-04	1954	59	1	0		1	1	1		1		1	340	1	45	0	60	1	1	110	70	0	1.83	76.3	22.8	93	0	0	81	1.1	1	0
175	1	1	385100	1	385100	1	0.11	1	0	0	12	1				0	2013-02-27	1951	62	1	0		4	1	1				0	342	1	120	1	50	1	1	140	85	0	1.7	59.2	20.5	88	0	0	85	1	0	0
176	1	1	8700	0	130000	0	0.26	0	0	9	30	1				0	2012-12-04	1945	68	1	0		1	0	1				0	323	1	61	1	125	1	1	120	85	0	1.82	89	26.9	96	1	1	98	1	0	0
177	1	1	10000	0	246000	1	0.22	0	0	28	1	0				0	2012-12-04	1949	64	1	0		1	0	0				0	355	1	193	1	197	1	1	130	80	0	1.78	84.4	26.6	95	1	0	98	1	0	0
178	1	1	1100	0	6400	0	0.19	1	0	0	0	0				0	2012-09-10	1941	72	1	0		1	0	1				0	340	1	91	1	205	0	1	110	75	0	1.8	83.4	25.7	108	1	0	103	1	1	0
179	1	1	41200	1	573000	1	0.46	0	0	32	0	0				0	2012-11-29	1955	58	1	0		1	1	0				0	352	1	212	1	220	0	1	115	75	0	1.71	62	21.2	86	0	0	90	1	0	0
180	1	1	3070	0	338000	1	0.17	1	0	28	0	0				0	2012-10-08	1937	76	1	0		1	1	0				0	229	1	72	1	210	0	1	135	95	1	1.81	70.5	21.5	90	0	0	95	0.9	0	0
181	1	1	460800	1	966000	1	0.1	1	0	9	22	1				0	2013-01-15	1958	55	1	0		1	1	1			1	1	227	1	30	0	76	1	1	120	95	1	1.88	87	24.6	93	0	0	95	1	0	0
182	1	1	17700	0	155000	0	0.17	1	0	0	45	1				0	2012-01-24	1952	61	1	0		1	0	0				0	332	1	79	1	109	1	1	140	80	0	1.69	61.2	21.4	84	0	0	81	1	1	1
183	1	1	4000	0	99400	0	0.45	0	0	0	0	0				0	2012-12-28	1961	52	1	0		1	1	0				0	317	1	277	1	247	0	1	120	90	0	1.68	69.3	24.6	87	0	0	93	0.9	0	0
184	1	1	4600	0	432300	1	0.11	1	0	0	5	0				0	2013-03-14	1964	49	1	0		1	1	0			1	1	232	1	38	0	130	1	1	150	100	1	1.74	70	23.1	84	0	0	90	0.9	1	0
185	1	1	90700	1	565000	1	0.09	1	0	30	8	0				0	2012-05-31	1962	51	1	0		1	1	1				0	322	1	165	1	160	1	1	140	100	1	1.79	84.5	26.4	95	1	0	96	1	1	0
186	1	1	3900	0	292000	1	0.3	0	0	0	0	0				0	2012-05-16	1945	68	1	0		1	0	0				0	242	1	143	1	205	0	1	160	100	1	1.83	84.3	25.2	82	0	0	99	0.8	0	0
187	1	1	667000	1	667000	1	0.32	0	0	6	2	0	20170308	Oklar dödsorsak		1	2012-08-21	1960	53	1	0		1	0	1				0	325	1	142	1	190	1	1	160	90	1	1.65	49	18	75	0	0	83	0.9	1	1
188	1	1	4100	0	1600000	1	0.13	1	0	4	2	0				0	2012-09-04	1946	67	1	0		1	1	1				0	348	1	138	1	190	1	1	140	80	0	1.79	88.8	27.7	99	1	1	104	1	0	0
189	1	1	32400	1	46000	0	0.4	0	0	0	0	0				0	2012-06-07	1949	64	1	0		1	1	0				0	310	1	132	1	310	0	1	130	65	0	1.74	66.9	22.1	85	0	0	89	1	1	0
190	1	1	499	0	499	0	0.12	1	0	0	24	1				0	2013-04-17	1961	52	1	0		1	0	1				0	254	1	4	0	100	1	1	110	70	0	1.88	68.5	19.4	81	0	0	88	0.9	0	0
191	1	1	2675400	1	2675400	1	0.04	1	0	0	88	1	20130127	Brustet aortaaneurysm	1	0	2012-03-14	1946	67	1	0		1	0	1			1	1	299	1	47	0	20	1	1	140	100	1	1.81	80	24.4	100	1	1	100	1	0	0
192	1	1	1260800	1	1260800	1	0.01	1	0	0	60	1				0	2013-04-17	1949	64	1	0		1	0	1				0	351	1	130	1	3	1	1	130	90	0	1.74	74.9	24.7	98	1	1	96	1	1	0
193	1	1	59200	1	59200	0	0.46	0	0	0	0	0				0	2013-01-23	1958	55	1	0		1	0	1				0	332	1	133	1	220	0	1	130	95	1	1.83	67	20	88	0	0	89	1	1	0
194	1	1	588100	1	588100	1	0.22	0	0	0	0	0				0	2013-03-25	1946	67	1	0		1	1	1			1	1	349	1	146	1	200	1	1	110	70	0	1.85	78.4	22.9	102	1	1	94	1.1	1	0
195	1	1	15400	0	15400	0	0.22	0	0	0	2	0				0	2012-10-09	1960	53	1	0		1	0	1				0	304	1	86	1	180	1	1	120	75	0	1.78	74	23.4	88	0	0	91	1	0	0
196	1	1	10500	0	10500	0	0.22	0	0	0	8	0				0	2013-02-22	1956	57	1	0		1	0	1			1	1	271	1	51	0	170	1	1	120	80	0	1.73	69	23.1	93	0	0	94	1	0	0
197	1	1	1400	0	109000	0	0.27	0	0	0	0	0				0	2012-05-09	1950	63	1	0		1	0	0				0	224	1	158	1	324	0	1	130	80	0	1.76	72.8	23.5	90	0	0	88	1	1	1
198	1	1	72200	1	109000	0	0.21	0	0	0	5	0				0	2012-12-04	1951	62	1	0		1	1	1	0		1	1	286	1	90	1	160	1	1	110	70	0	1.76	69.2	22.3	80	0	0	92	0.9	0	0
199	1	1	39400	1	1200000	1	0.11	1	0	15	0	0				0	2012-10-17	1940	73	1	0		1	0	1				0	300	1	106	1	260	0	1	130	70	0	1.62	58	22.1	87	0	0	84	1	0	0
200	1	1	13000	0	53600	0	0.29	0	0	0	0	0				0	2012-07-16	1958	55	1	0		1	0	0				0	303	1	179	1	260	0	1	120	80	0	1.7	71	24.6	100	1	1	96	1	1	1
201	1	1	10600	0	110000	0	0.22	0	1	7	0	0				0	2013-01-10	1962	51	1	0		1	1	1				0	256	1	77	1	220	0	1	110	70	0	1.89	69.9	19.6	84	0	0	92	0.9	1	0
202	1	1	295500	1	295500	1	0.02	1	0	0	33	1				0	2012-10-11	1955	58	1	0		1	1	1			1	1	335	1	110	1	12	1	1	120	80	0	1.7	75	26	87	0	0	90	1	0	0
203	1	1	2100	0	7900	0	0.3	0	0	0	0	0				0	2013-02-27	1963	50	1	0		1	0	1				0	339	1	126	1	220	0	1	160	100	1	1.89	100.5	28.1	101	1	1	103	1	1	1
204	1	1	380000	1	380000	1	0.17	1	0	0	0	0				0	2013-04-11	1964	49	1	0		1	0	0				0	274	1	212	1	211	0	1	125	75	0	1.84	96	28.4		0	0			1	0
205	1	1	22600	0	22600	0	0.12	1	0	0	0	0				0	2013-01-16	1956	57	1	0		1	0	0				0	335	1	108	1	200	1	1	140	80	0	1.76	88	28.4	99	1	1	98	1	0	0
206	1	1	207400	1	207400	0	0.08	1	1	0	22	1				0	2013-04-09	1963	50	1	0		4	1	1			1	1	338	1	131	1	70	1	1	125	80	0	1.74	73.9	24.4	87	0	0	94	0.9	1	0
207	1	1	62800	1	74600	0	0.08	1	0	0	16	1				0	2012-03-19	1964	59	1	0		1	1	1			1	1	193	0	1	0	50	1	1	120	80	0	1.75	75	24.6	87	0	0	94	0.9	1	0
208	1	1	13600	0	580400	1	0.4	0	0	0	0	0				0	2012-05-23	1963	50	1	0		1	0	0				0	199	0	141	1	367	0	1	150	100	1	1.88	82	23.2	92	0	0	92	1	1	1
209	1	1	13700	0	15700	0	0.31	0	0	6	0	0				0	2012-10-10	1956	57	1	0		2	1	1				0	272	1	87	1	210	0	1	125	85	0	1.65	72	26.4	93	0	0	89	1	1	1
210	1	1	676100	1	676100	1	0.22	0	0	0	3	0	20141009	Blåscancer		1	2013-02-14	1929	84	1	0		1	0	0		1		1	332	1	136	1	95	1	1	140	70	0	1.74	62	20.5		0	0			0	0
211	1	1	22900	0	457000	1	0.23	0	0	17	0	0				0	2012-10-05	1961	52	1	0		1	1	0			1	1	294	1	114	1	240	0	1	115	80	0	1.83	62.1	18.5	86	0	0	87	1	0	0
212	1	1	155000	1	155000	0	0.05	1	0	0	30	1				0	2013-03-07	1950	63	1	0		1	1	1				0	310	1	71	1	60	1	1	150	90	1	1.82	91.8	27.7	106	1	0	99	1.1	0	0
213	1	1	499	0	3870	0	0.28	0	0	0	0	0				0	2012-11-05	1934	79	1	0		1	0	0				0	324	1	312	1	339	0	1	160	95	1	1.85	95	27.8	96	1	1	107	0.9	0	0
214	1	1	11200	0	209000	0	0.13	1	0	39	1	0				0	2013-04-24	1955	58	1	0		1	0	0				0	330	1	167	1	78	1	1	140	100	1	1.8	84	25.9	99	1	0	97	1	1	0
215	1	1	70300	1	500000	1	0.01	1	0	0	108	1				0	2012-10-08	1962	51	1	0		1	1	1			1	1	324	1	58	1	5	1	1	140	85	0	1.87	81	23.2	97	1	1	97	1	0	0
216	1	1	58300	1	58300	0	0.09	1	0	0	26	1				0	2013-05-03	1957	56	1	0		3	0	0				0	330	1	130	1	180	1	1	130	85	0	1.86	81.4	23.5	79	0	0	97	0.8	0	0
217	1	1	221600	1	1000000	1	0.59	0		16	0	0	20130802	Akut Adisonkris		1	2012-10-10	1962	51	1	0		1	0	1				0	172	0	22	0	210	0	1	115	80	0	1.86	88	25.4		0	0			0	0
218	1	1	385700	1	385700	1	0.14	1	0	0	4	0				0	2012-10-03	1954	59	1	0		1	0	0	1			1	322	1	127	1	130	1	1	140	90	0	1.93	98.2	26.4	104	1	1	99	1.1	1	1
219	1	1	14000	0	383000	1	0.23	0	0	7	8	0				0	2013-03-21	1964	49	1	0		1	1	1				0	327	1	136	1	110	1	1	125	80	0	1.75	83.3	27.4	98	1	1	94	1	0	0
220	1	1	29900	0	97800	0	0.02	1	0	0	80	1				0	2012-08-23	1951	62	1	0		1	1	1				0	321	1	35	0	4	1	1	130	75	0	1.84	84	24.8	98	1	0	97	1	1	0
221	1	1	26700	0	2410000	1	0.19	1	0	45	0	0				0	2013-04-25	1948	65	1	0		1	0	0				0	204	0	60	1	261	0	1	135	85	0	1.8	79	24.4	106	1	1	95	1.1	1	0
222	1	1	161300	1	161300	0	0.11	1	0	0	2	0				0	2013-02-19	1949	64	1	0		1	1	1			1	1	250	1	105	1	147	1	1	100	65	0	1.84	66.5	19.6	98	1	0	95	1	1	0
223	1	1	14600	0	1600000	1	0.17	1	0	55	6	0				0	2013-01-04	1949	64	1	0		1	1	1				0	322	1	185	1	258	0	1	140	85	0	1.84	110	32.5	111	1	0	113	1	0	0
224	1	1	208200	1	340000	1	0.09	1	0	12	26	1				0	2012-09-27	1956	57	1	0		1	1	1	1			1	250	1	68	1	50	1	1	130	80	0	1.79	87	27.2	95	1	0	100	1	1	0
225	1	1	28300	0	140000	0	0.24	0	0	37	0	0				0	2013-04-16	1952	61	1	0		1	1	0				0	208	0	67	1	202	0	1	140	100	1	1.82	83	25.1	95	1	0	98	1	0	0
226	1	1	249000	1	249000	1	0.16	1	0	0	5	0				0	2013-05-07	1962	51	1	0		1	1	1				0	248	1	41	0	100	1	1	130	90	0	1.73	70	23.4	71	0	0	88	0.8	0	0
227	1	1	54800	1	420000	1	0.36	0	1	8	0	0				0	2012-06-15	1958	55	1	0		1	1	1				0	276	1	86	1	330	0	1	125	75	0	1.85	74.8	21.9	90	0	0	96	0.9	1	1
228	1	1	274600	1	274600	1	0.09	1	0	0	0	0	20141024	Blåscancer		1	2012-10-11	1943	70	1	0		1	0	0				0	311	1	119	1	410	0	1	120	80	0	1.73	64	21.4	87	0	0	90	1	1	0
229	1	1	499	0	3100	0	0.22	0	0	0	3	0				0	2013-03-04	1956	57	1	0		1	1	1	1			1	313	1	107	1	190	1	1	110	70	0	1.86	81.9	23.7	99	1	0	96	1	1	0
230	1	1	80700	1	80700	0	0.07	1	0	0	35	1				0	2013-02-27	1953	60	1	0		1	1	1			1	1	219	1	2	0	28	1	1	140	90	0	1.73	74.4	24.9	90	0	0	95	0.9	0	0
231	1	1	151700	1	825000	1	0.13	1	0	0	6	0				0	2013-02-05	1964	49	1	0		1	0	0		1		1	311	1	160	1	112	1	1	110	70	0	1.78	72.5	22.9	93	0	0	96	1	1	0
232	1	1	152000	1	1051000	1	0.04	1	0	0	50	1				0	2013-02-05	1951	62	1	0		1	1	1				0	324	1	57	1	9	1	1	130	80	0	1.79	70	22	87	0	0	95	0.9	1	0
233	1	1	499	0	15500	0	0.22	0	0	0	2	0				0	2012-12-10	1961	52	1	0		1	1	0				0	287	1	64	1	160	1	1	180	120	1	1.82	53	16	83	0	0	68	1.2	1	1
234	1	1	8120	0	1060000	1	0.26	0	0	75	0	0				0	2013-04-17	1956	57	1	0		1	0	0				0	333	1	205	1	220	0	1	120	85	0	1.74	94	31		0	0			1	1
235	1	1	39000	1	85800	0	0.37	0	0	0	0	0				0	2013-03-22	1955	58	1	0		1	1	0				0	295	1	103	1	220	0	1	140	80	0	1.83	86.3	25.8	104	1	1	108	1	1	1
236	1	1	499	0	227000	0	0.28	0	0	13	0	0				0	2012-10-23	1961	52	1	0		1	1	1	1		1	1	287	1	98	1	350	0	1	130	90	0	1.78	72.7	22.9	85	0	0	86	1	0	0
237	1	1	52700	1	965000	1	0.17	1	0	9	0	0	20171009	Funnen död i hemmet, Obd: Oklar orsak,ej intox		0	2013-04-16	1946	67	1	0		1	1	1				0	306	1	86	1	144	1	1	110	75	0	1.9	74.4	20.6	102	1	1	99	1	1	0
238	1	1	831900	1	831900	1	0.06	1	0	0	13	1				0	2013-04-08	1947	66	1	0		1	1	1			1	1	286	1	7	0	30	1	1	140	80	0	1.88	76.2	21.6	90	0	0	91	1	0	0
239	1	1	1100	0	18000	0	0.08	1	0	0	190	1				0	2012-11-19	1963	50	1	0		1	0	0				0	279	1	216	1	51	1	1	120	80	0	1.81	73	22.4	86	0	0	94	0.9	0	0
240	1	1	156200	1	156200	0	0.11	1	0	0	3	0				0	2012-09-13	1952	61	1	0		1	1	0				0	348	1	155	1	180	1	1	140	90	0	1.84	87.2	25.8	98	1	1	96	1	1	1
241	1	1	4200	0	409000	1	0.26	0	0	0	3	0				0	2013-02-14	1960	53	1	0		1	0	1				0	302	1	159	1	195	1	1	130	85	0	1.83	87	26	108	1	1	98	1.1	0	0
242	1	1	30500	1	884300	1	0.01	1	0	52	132	1				0	2013-01-15	1962	51	1	0		1	1	1				0	297	1	130	1	4	1	1	120	90	0	1.89	80	22.4	91	0	0	96	0.9	1	0
243	1	1	1100	0	423000	1	0.14	1	0	0	84	1				0	2012-06-21	1961	52	0	1		1	1	0				0	271	1	45	0	80	1	2	90	60	0	1.64	52.7	19.7	78	0	0	86	0.9	0	0
244	1	1	1800	0	475000	1	0.22	0	0	36	2	0				0	2012-10-18	1964	49	1	0		1	0	0			1	1	281	1	129	1	51	1	1	130	80	0	1.89	77	21.6	87	0	0	89	1	1	1
245	1	1	9900	0	870000	1	0.18	1	0	6	60	1				0	2012-02-10	1960	53	1	0		1	1	1				0	287	1	105	1	113	1	1	110	70	0	1.7	69.5	24	90	0	0	90	1	0	0
246	1	1	1900	0	13000	0	0.13	1	0	0	0	0				0	2013-02-19	1962	51	1	0		1	0	0				0	305	1	185	1	232	0	1	130	80	0	1.74	67	22.1	85	0	0	89	1	1	0
247	1	1	72500	1	72500	0	0.28	0	0	0	0	0				0	2013-01-23	1958	55	1	0		1	0	0				0	318	1	122	1	250	0	1	120	80	0	1.82	90	27.2	97	1	0	100	1	0	0
248	1	1	42200	1	153600	0	0.26	0	0	0	0	0				0	2012-04-11	1962	51	1	0		1	0	0				0	265	1	95	1	240	0	1	165	105	1	1.8	98	30.2	103	1	1	103	1	1	0
249	1	1	1523000	1	1523000	1	0.1	1	0	0	30	1				0	2013-01-07	1947	66	1	0		1	1	1				0	273	1	22	0	60	1	1	140	80	0	1.83	76.5	22.8	97	1	1	91	1.1	1	1
250	1	1	600	0	59200	0	0.31	0	0	16	3	0				0	2011-11-24	1961	52	1	0		2	0	1				0	252	1	78	1	185	1	1	110	75	0	1.75	76.5	25	97	1	0	95	1	0	0
251	1	1	20100	0	362000	1	0.37	0	0	9	0	0	20131103	Uretärcancer, Ventricelcancer, peritonealcarcinos		1	2013-01-15	1943	70	0	1	1	1	1	1				0	265	1	182	1	260	0	2	135	75	0	1.64	54.5	20.3	71	0	0	91	0.8	0	0
252	1	1	11600	0	93000	0	0.18	1	0	11	12	1				0	2013-01-31	1963	50	5	0		1	1	1				0	373	1	177	1	100	1	1	140	85	0	1.75	68	22.2		0	0			1	0
253	1	1	800	0	14600	0	0.17	1	0	6	18	1				0	2013-05-03	1959	54	0	1	1	2	0	0				0	271	1	112	1	140	1	2	120	80	0	1.48	59	26.9	94	1	0	95	1	1	1
254	1	1	16100	0	231000	0	0.12	1	0	6	0	0				0	2013-01-11	1952	61	1	0		1	0	1				0	256	1	61	1	200	1	1	120	80	0	1.76	67	21.6	84	0	0	89	0.9	0	0
255	1	1	3000	0	182000	0	0.29	0	0	48	5	0				0	2012-10-02	1955	58	1	0		1	0	1				0	253	1	79	1	180	1	1	140	95	1	1.8	108	33.3	111	1	1	104	1.1	0	0
256	1	1	186300	1	186300	0	0.16	1	0	15	8	0				0	2013-05-07	1951	62	1	0		1	1	1			1	1	294	1	61	1	130	1	1	110	70	0	1.8	71	21.9	94	1	1	89	1.1	1	1
257	1	1	77600	1	77600	0	0.35	0	0	0	0	0				0	2013-03-18	1958	55	1	0		1	1	0				0	254	1	56	1	290	0	1	110	70	0	1.87	85.5	24.5	94	1	0	99	0.9	0	0
258	1	1	155700	1	446000	1	0.21	0	0	0	42	1				0	2012-09-10	1946	67	1	0		1	0	0				0	255	1	69	1	60	1	1	145	80	1	1.74	59.1	19.5	91	0	0	89	1	1	0
259	1	1	8000	0	84100	0	0.11	1	0	8	30	1				0	2013-01-18	1964	49	1	0		1	1	1				0	252	1	69	1	147	1	1	140	100	1	1.78	98	30.9	106	1	0	105	1	1	0
260	1	1	62	0	348000	1	0.24	0	0	14	0	0				0	2012-05-21	1961	52	0	1	1	1	0	1				0	248	1	68	1	270	0	2	100	70	0	1.69	61.4	21.5	73	0	0	94	0.8	1	0
261	1	1	6500	0	184200	0	0.16	1	0	0	3	0				0	2013-02-15	1956	57	1	0		1	0	0	0	0	0	0	252	1	67	1	160	1	1	130	80	0	1.82	76.5	23.1	90	0	0	102	0.9	0	0
262	1	1	560000	1	560000	1	0.2	1	0	8	6	0				0	2012-12-03	1964	49	1	0		2	1	0				0	249	1	64	1	170	1	1	105	70	0	1.73	65	21.7	84	0	0	89	0.9	1	0
263	1	1	7400	0	433000	1	0.44	0	0	0	0	0				0	2012-08-07	1963	50	1	0		1	0	0				0	243	1	198	1	220	0	1	110	75	0	1.88	74.7	21.1	85	0	0	92	0.9	0	0
264	1	1	4800	0	24900	0	0.4	0	0	0	8	0	20181013	Funnen död i hemmet, CVD? Kolla obdprotokoll!!	1	0	2013-02-19	1949	64	1	0		1	0	0				0	250	1	102	1	147	1	1	100	65	0	1.71	66.5	22.7	98	1	1	95	1	1	1
265	1	1	28000	0	100000	0	0.12	1	0	0	65	1				0	2013-04-24	1946	67	0	1	1	1	0	0				0	310	1	76	1	29	1	2	125	80	0	1.6	52	20.3	75	0	0	89	0.8	1	1
266	1	1	6600	0	452000	1	0.13	1	0	0	0	0				0	2013-04-29	1955	58	1	0		1	0	0				0	249	1	154	1	271	0	1	130	90	0	1.79	75	23.4	94	1	1	95	1	0	0
267	1	1	4000	0	693000	1	0.3	0	0	31	0	0				0	2012-08-28	1957	56	0	1	1	1	1	1				0	289	1	139	1	244	0	2	120	90	0	1.64	59.9	22.4	81	1	0	95	0.9	0	0
268	1	1	1100	0	140000	0	0.16	1	0	0	3	0				0	2013-03-19	1963	50	1	0		1	0	0				0	266	1	203	1	109	1	1	140	85	0	1.75	77.2	25.2	94	1	1	94	1	1	1
269	1	1	46300	1	167000	0	0.11	1	0	0	2	0				0	2013-04-22	1956	57	1	0		1	0	0				0	261	1	92	1	180	1	1	125	80	0	1.71	77.5	26.7	100	1	1	98	1	1	0
270	1	1	69800	1	69800	0	0.03	1	0	0	35	1				0	2013-01-02	1960	53	1	0		1	1	1				0	239	1	2	0	20	1	1	125	90	0	1.81	83.5	25.5	94	1	0	100	0.9	1	0
271	1	1	106900	1	106900	0	0.48	0	0	9	0	0				0	2012-10-12	1961	52	1	0		1	0	0				0	236	1	57	1	200	1	1	130	80	0	1.9	68	18.8	86	0	0	92	0.9	1	1
272	1	1	68	0	700	0	0.17	1	0	0	7	0				0	2013-03-06	1960	53	1	0		1	0	1				0	241	1	37	0	180	1	1	150	100	1	1.74	74	24.4	90	0	0	96	0.9	1	0
273	1	1	9700	0	33000	0	0.43	0	0	40	7	0				0	2013-04-24	1956	57	1	0		1	1	1	1			1	242	1	82	1	160	1	1	170	100	1	1.84	90	26.6	101	1	0	104	1	1	1
274	1	1	8700	0	1150000	1	0.15	1	0	16	0	0				0	2012-09-20	1964	49	1	0		1	1	1				0	233	1	88	1	243	0	1	125	80	0	1.7	68.5	23.7	92	0	0	90	1	0	0
275	1	1	37800	1	999999	1	0.2	1	0	12	0	0				0	2013-02-26	1959	54	1	0		1	1	1				0	258	1	91	1	235	0	1	105	70	0	1.72	67	22.6	89	0	0	85	1	0	0
276	1	1	3500	0	137800	0	0.53	0	0	0	0	0				0	2012-10-11	1964	49	1	0		2	0	0				0	233	1	68	1	480	0	1	115	85	0	1.7	72	24.9	100	1	0	83	1.2	0	0
277	1	1	185366	1	185366	0	0.2	1	0	0	60	1				0	2012-11-14	1962	51	1	0		1	1	1				0	233	1	36	0	80	1	1	140	90	0	1.75	73.2	23.9	87	0	0	90	1	0	0
278	1	1	563400	1	730000	1	0.08	1	0	36	40	1				0	2012-12-18	1963	50	1	0		1	1	1				0	232	1	65	1	50	1	1	130	85	0	1.83	118	35.2	129	1	0	117	1.1	1	1
279	1	1	1300	0	761000	1	0.12	1	0	12	1	0	20150228	Lungcancer, stroke		1	2012-05-29	1942	70	1	0		1	1	1	1			1	227	1	24	0	192	1	1	140	70	0	1.8	60	18.5		0	0			1	0
280	1	1	32400	1	38400	0	0.12	1	0	0	7	0				0	2013-03-14	1952	61	1	0		1	1	0				0	234	1	47	0	170	1	1	135	90	0	1.8	71.5	22.1	85	0	0	93	0.9	0	0
281	1	1	499	0	161000	0	0.2	1	0	0	0	0				0	2012-04-17	1956	57	2	0		3	0	0				0	227	1	113	1	200	1	1	130	80	0	1.63	72	27.1	94	1	0	96	1	0	0
282	1	1	358000	1	358000	1	0.24	0	0	0	12	1				0	2013-01-30	1944	69	1	0		1	0	0				0	330	1	133	1	100	1	1	130	80	0	1.88	91	25.7	111	1	1	101	1.1	1	0
283	1	1	900	0	110000	0	0.11	1	0	28	0	0				0	2013-01-15	1962	51	1	0		1	0	1				0	228	1	140	1	352	0	1	180	110	1	1.78	97	30.6	112	1	1	103	1.1	1	1
284	1	1	346000	1	726700	1	0.02	1	0	0	40	1				0	2012-08-24	1962	51	2	0		1	1	1	1			1	226	1	8	0	6	1	1	130	85	0	1.73	70.4	23.5	88	0	0	88	1	1	1
285	1	1	69200	1	69200	0	0.34	0	0	0	0	0				0	2013-01-25	1959	54	1	0		1	1	0				0	290	1	92	1	260	0	1	120	75	0	1.81	74	22.6	91	0	0	92	1	0	0
286	1	1	144900	1	476000	1	0.41	0	0	0	2	0				0	2013-01-17	1946	67	1	0		1	1	1				0	224	1	33	0	140	1	1	125	85	0	1.74	67.5	22.3	84	0	0	85	1	1	0
287	1	1	47600	1	3044100	1	0.01	1	0	0	70	1				0	2012-09-21	1957	56	1	0		1	1	1				0	220	1	1	0	7	1	1	120	70	0	1.84	82	24.2	97	1	0	95	1	1	0
288	1	1	31700	1	355000	1	0.63	0	0	2	0	0				0	2013-05-22	1962	51	0	1	1	1	0	0			1	1	278	1	148	1	239	0	2	115	75	0	1.68	83	29.4	95	1	0	108	0.9	1	1
289	1	1	7500	0	15600	0	0.21	0	0	5	16	1				0	2012-05-14	1960	53	2	0		1	1	0				0	237	1	43	0	143	1	1	115	80	0	1.82	100	30.2	104	1	0	100	1	0	0
290	1	1	23100	0	950000	1	0.25	0	0	50	0	0				0	2013-03-26	1960	53	1	0		1	1	1				0	224	1	62	1	220	0	1	130	85	0	1.78	100	31.6	114	1	1	100	1.1	1	1
291	1	1	17900	0	280000	1	0.27	0	0	40	6	0				0	2011-10-25	1963	50	1	0		1	0	0				0	276	1	139	1	160	1	1	130	80	0	1.7	75.4	26.1	87	0	0	92	0.9	1	0
292	1	1	21100	0	408000	1	0.56	0	0	37	0	0				0	2013-04-29	1955	58	0	1	1	1	1	0				0	221	1	64	1	370	0	2	150	80	1	1.63	57.4	21.6	84	1	1	85	1	1	0
293	1	1	1300	0	2800	0	0.2	1	0	0	10	0				0	2013-02-12	1961	52	1	0		1	0	1				0	215	1	14	0	160	1	1	125	80	0	1.85	74	21.6	91	0	0	93	1	0	0
294	1	1	499	0	657000	1	0.08	1	0	25	5	0				0	2012-10-04	1962	51	1	0		1	0	1				0	206	0	28	0	157	1	1	140	100	1	1.61	56.8	21.9		0	0			1	1
295	1	1	1500	0	6200	0	0.19	1	0	0	0	0				0	2012-08-21	1947	66	1	0		1	0	0				0	205	0	26	0	200	1	1	160	80	1	1.71	63	21.5	91	0	0	88	1	1	1
296	1	1	550000	1	550000	1	0.13	1	0	0	7	0				0	2013-02-12	1956	57	1	0		1	0	0				0	102	0	1	0	124	1	1	105	65	0	1.75	75	24.5	90	0	0	95	0.9	1	1
297	1	1	49	0	49	0	0.25	0	0	0	0	0	20200520	Hjärtstillestånd; Covid:neg	1	0	2013-04-29	1932	81	1	0		1	0	0			1	1	225	1	32	0	273	0	1	130	65	0	1.6	51	19.9	93	0	0	87	1.1	0	0
298	1	1	9100	0	174000	0	0.19	1	0	0	0	0				0	2012-12-13	1964	49	1	0		1	0	0				0	97	0	43	0	311	0	1	120	75	0	1.8	72	22.2	90	0	0	97	0.9	1	0
299	1	1	7100	0	110000	0	0.4	0	0	0	0	0				0	2012-08-16	1957	56	1	0		1	0	0				0	94	0	74	1	402	0	1	130	90	0	1.78	83.5	26.4	97	1	1	98	1	0	0
300	1	1	820000	1	820000	1	0.24	0	0	0	2	0				0	2013-02-05	1967	46	1	0		5	0	0				0	99	0	54	1	193	1	1	120	70	0	1.77	77.7	24.8	90	0	0	96	0.9	0	0
301	1	1	35000	1	330000	1	0.2	1	0	5	0	0				0	2012-09-27	1960	53	1	0		1	0	1				0	94	0	12	0	226	0	1	125	75	0	1.72	71.2	24.1	83	0	0	93	0.9	0	0
302	1	1	1100	0	5200	0	0.14	1	0	0	0	0				0	2012-12-05	1964	49	1	0		1	0	0				0	96	0	81	1	404	0	1	120	70	0	1.84	83.4	24.6	89	0	0	99	0.9	1	1
303	1	1	539000	1	861000	1	0.16	1	0	0	0	0				0	2013-01-15	1959	54	1	0		1	0	0				0	98	0	6	0	269	0	1	125	75	0	1.9	95.7	26.5	91	0	0	101	0.9	0	0
304	1	1	1800000	1	1800000	1	0.42	0	0	25	0	0				0	2013-01-08	1959	54	1	0		1	0	0				0	95	0	25	0	300	0	1	160	90	1	1.88	104.8	29.7	110	1	1	111	1	0	0
305	1	1	249000	1	1000000	1	0.1	1	0	0	4	0				0	2013-05-03	1951	62	1	0		1	0	0	0		0	0	99	0	26	0	166	1	1	145	80	1	1.86	106	30.6		0	0			0	0
306	1	1	30000	0	554000	1	0.22	0	0	0	0	0				0	2013-03-27	1963	50	1	0		1	0	0				0	99	0	12	0	257	0	1	140	90	0	1.77	83	26.5	101	1	1	100	1	0	0
307	1	1	99700	1	559400	1	0.14	1	0	9	9	0	20140103	Hjärtdöd, Mycket kärlsjuk, dog hemma (Infarkt)	1	0	2013-03-04	1947	66	1	0		1	0	0				0	209	1	21	0	160	1	1	135	80	0	1.79	71	22.2	105	1	1	93	1.1	1	1
308	1	1	499	0	53300	0	0.16	1	0	24	3	0				0	2012-11-29	1949	64	1	0		1	0	1			1	1	203	0	23	0	170	1	1	145	85	1	1.8	82	25.3	100	1	1	96	1	0	0
309	1	1	1000	0	169000	0	0.31	0	0	32	0	0				0	2013-02-05	1949	64	1	0		1	1	0				0	227	1	82	1	236	0	1	140	90	0	1.82	95	28.7	104	1	1	99	1.1	1	0
310	1	1	1900	0	1900	0	0.07	1	0	0	55	1				0	2013-04-23	1948	65	0	1	1	1	0	1				0	206	0	1	0	40	1	2	125	75	0	1.75	88.4	28.9	113	1	0	107	1.1	0	0
311	1	1	25700	0	25700	0	0.3	0	0	0	0	0				0	2013-01-24	1954	59	1	0		1	0	0				0	201	0	4	0	320	0	1	130	80	0	1.8	88	27.2	95	1	1	97	1	1	0
312	1	1	6900	0	16300	0	0.09	1	0	0	12	1				0	2012-12-12	1962	51	1	0		1	1	1				0	290	1	100	1	50	1	1	130	75	0	1.89	87	24.4	98	1	0	99	1	1	0
313	1	1	17200	0	71900	0	0.25	0	0	0	0	0				0	2013-02-26	1964	49	1	0		1	0	0				0	268	1	71	1	350	0	1	120	95	1	1.89	74	20.7	88	0	0	94	0.9	0	0
314	1	1	270000	1	270000	1	0.01	1	0	0	37	1				0	2013-05-30	1963	50	1	0		1	1	1	1		1	1	339	1	127	1	6	1	1	130	80	0	1.89	75	21	91	0	0	95	1	1	0
315	1	1	8500	0	188000	0	0.25	0	1	0	0	0				0	2013-05-13	1953	60	1	0		1	0	0				0	200	0	166	1	296	0	1	140	85	0	1.88	94.6	26.8	103	1	1	105	1	1	0
316	1	1	5900	0	356600	1	0.28	0	0	0	0	0				0	2012-11-22	1956	57	1	0		1	0	0				0	210	1	64	1	300	0	1	130	85	0	1.79	86.9	27.1	106	1	0	97	1.1	1	0
317	1	1	1010000	1	1010000	1	0.01	1	1	0	38	1				0	2012-09-21	1941	72	1	0		1	0	0	1		1	1	191	0	1	0	10	1	1	140	90	0	1.73	68.5	22.9	87	0	0	90	1	1	1
318	1	1	152000	1	795000	1	0.19	1	0	12	0	0				0	2013-03-26	1962	51	1	0		1	1	1				0	338	1	155	1	287	0	1	110	70	0	1.87	82.6	23.6	90	0	0	94	1	1	1
319	1	1	5900	0	190000	0	0.14	1	0	2	0	0				0	2013-04-29	1960	53	1	0		2	0	0				0	208	0	103	1	344	0	1	125	80	0	1.77	80.7	25.8	98	1	0	92	1.1	1	1
320	1	1	113000	1	188400	0	0.16	1	0	0	19	1				0	2013-04-24	1962	51	1	0		1	1	1				0	208	0	24	0	30	1	1	135	85	0	1.78	78	24.6	87	0	0	91	1	0	0
321	1	1	337600	1	1490000	1	0.19	1	0	40	1	0				0	2013-01-02	1955	58	1	0		1	1	0				0	192	0	44	0	175	1	1	110	70	0	1.76	75	24.2	89	0	0	96	0.9	0	0
322	1	1	18100	0	63700	0	0.31	0	0	0	0	0				0	2012-09-12	1955	58	1	0		1	0	0				0	188	0	154	1	204	0	1	135	80	0	1.9	71	19.7	81	0	0	90	0.9	1	0
323	1	1	3500	0	51700	0	0.35	0	0	55	0	0				0	2012-12-10	1953	60	1	0		1	1	0				0	189	0	22	0	213	0	1	135	85	0	1.92	87.5	23.7	103	1	1	101	1	0	0
324	1	1	24800	0	156000	0	0.2	1	0	39	0	0	20151122	8 år dialys, avbröt dialys, Njurinsuff		1	2012-12-03	1957	56	1	0		1	0	0				0	189	0	39	0	272	0	1	150	75	1	1.74	68	22.5	84	0	0	88	1	1	1
325	1	1	2300	0	120000	0	0.2	1	0	0	6	0				0	2013-03-26	1964	49	1	0		1	0	0				0	193	0	95	1	112	1	1	130	50	0	1.85	88	25.7	97	1	0	105	0.9	0	0
326	1	1	1300200	1	1470000	1	0.3	0	0	38	0	0				0	2013-05-30	1952	61	1	0		1	1	1				0	193	0	41	0	363	0	1	105	65	0	1.94	76.5	20.3	84	0	0	89	0.9	1	1
327	1	1	32200	1	79500	0	0.11	1	0	0	0	0				0	2013-01-03	1962	51	1	0		1	0	0				0	188	0	88	1	223	0	1	140	90	0	1.71	77	26.3	91	0	0	96	0.9	1	1
328	1	1	139000	1	139000	0	0.85	0	0	0	0	0				0	2013-02-12	1954	59	1	0		1	1	1	1			1	258	1	48	1	258	0	1	130	90	0	1.74	71	23.5	89	0	0	92	1	0	0
329	1	1	1077960	1	1077960	1	0.32	0	0	0	1	0				0	2012-07-23	1963	50	1	0		1	1	1				0	190	0	13	0	170	1	1	110	70	0	1.89	87.3	24.4	99	1	0	98	1	1	1
330	1	1	18500	0	1610000	1	0.29	0	0	70	0	0				0	2013-05-20	1943	70	1	0		1	1	0				0	187	0	71	1	201	0	1	170	100	1	1.74	82	27.1	100	1	1	103	1	0	0
331	1	1	7300	0	301000	1	0.19	1	0	0	0	0				0	2012-06-15	1960	53	1	0		1	0	0				0	175	0	77	1	245	0	1	140	80	0	1.92	92	25	94	1	0	98	1	1	1
332	1	1	22800	0	146000	0	0.23	0	0	0	40	1				0	2012-10-24	1956	57	1	0		1	1	0				0	178	0	58	1	21	1	1	170	120	1	1.87	80.3	23	97	1	1	97	1	1	0
333	1	1	135200	1	371000	1	0.3	0	1	105	0	0				0	2013-06-04	1963	50	1	1		5	0	0				0	203	0	131	1	345	0	1	120	70	0	1.8	74	22.8	92	0	0	94	1	0	0
334	1	1	11700	0	11700	0	0.34	0	0	0	24	1				0	2013-05-07	1961	52	1	0		1	1	1				0	259	1	25	0	100	1	1	125	80	0	1.73	68.5	22.9	89	0	0	88	1	0	0
335	1	1	5900	0	2680000	1	0.48	0	0	0	0	0				0	2012-05-07	1950	63	2	0		1	0	0				0	165	0	59	1	217	0	1	140	95	1	1.93	99.6	26.7	100	1	1	101	1	1	0
336	1	1	20700	0	168000	0	0.23	0	0	0	6	0				0	2013-05-31	1947	66	1	0		1	0	1	0	0	0	0	175	0	63	1	150	1	1	120	65	0	1.88	76	21.5	91	0	0	93	1	1	1
337	1	1	1500500	1	1500500	1	0.08	1	0	0	3	0				0	2013-04-16	1955	58	1	0		1	0	1				0	171	0	1	0	50	1	1	140	90	0	1.77	73	23.3	82	0	0	94	0.9	1	1
338	1	1	500	0	500	0	0.34	0	0	0	0	0				0	2013-04-05	1962	51	1	0		1	0	0				0	184	0	184	1	680	0	1	170	100	1	1.82	79	23.9	86	0	0	93	0.9	1	0
339	1	1	270	0	37000	0	0.24	0	1	0	0	0				0	2012-11-26	1964	49	1	0		1	0	0				0	165	0	116	1	296	0	1	130	85	0	1.78	81.7	25.8	91	0	0	98	0.9	1	1
340	1	1	246000	1	246000	1	0.11	1	0	0	1	0				0	2013-06-03	1953	60	1	0		1	0	1	1			1	168	0	0	0	176	1	1	160	100	1	1.77	67.2	21.4	93	0	0	95	1	1	1
341	1	1	100000	1	647000	1	0.07	1	0	0	35	1				0	2012-12-07	1951	62	1	0		1	0	1				0	162	0	3	0	130	1	1	120	80	0	1.87	78.6	22.5	93	0	0	99	0.9	1	0
342	1	1	846000	1	1710000	1	0.09	1	0	0	7	0				0	2012-12-07	1961	52	1	0		2	0	1				0	162	0	9	0	152	1	1	110	70	0	1.7	63	21.8	82	0	0	91	0.9	1	1
343	1	1	499	0	432000	1	0.2	1	0	0	0	0				0	2012-12-04	1958	55	1	0		1	0	0				0	261	1	242	1	505	0	1	120	70	0	1.77	78.2	25	94	1	0	97	1	1	1
344	1	1	250000	1	443000	1	0.24	0	0	35	2	0				0	2013-01-30	1942	71	1	0		2	1	1				0	324	1	179	1	188	1	1	130	80	0	1.54	63.9	26.9	91	0	0	89	1	1	0
345	1	1	28600	0	597000	1	0.05	1	0	0	30	1				0	2012-06-20	1961	52	1	0		2	1	1			1	1	150	0	52	0	36	1	1	110	70	0	1.73	71	23.7	91	0	0	92	1	1	0
346	1	1	98000	1	286000	1	0.18	1	0	0	4	0	20180221	njurinsuff, infarkt,cholangit, diabetes, multisjuk	1	0	2012-11-15	1939	74	1	0		1	0	0				0	154	0	30	0	154	1	1	140	85	0	1.82	68.7	20.7	88	0	0	95	0.9	1	0
347	1	1	448000	1	448000	1	0.33	0	0	26	0	0				0	2012-09-11	1951	62	1	0		1	1	1				0	148	0	30	0	321	0	1	130	85	0	1.84	95	28.1	99	1	1	96	1	1	1
348	1	1	18000	0	130000	0	0.37	0	0	0	0	0				0	2012-11-05	1962	51	1	0		1	0	0				0	149	0	66	1	267	0	1	140	100	1	1.99	107	27	98	1	1	106	0.9	0	0
349	1	1	2400000	1	2400000	1	0.15	1	0	0	0	0	20141219	Ca prost, Analca, Njursvikt, GI-blödning		1	2012-12-11	1945	68	1	0		1	0	0	0		1	1	148	0	7	0	229	0	1	130	75	0	1.81	68	20.8		0	0			1	1
350	1	1	150000	1	504000	1	0.36	0	0	0	0	0				0	2012-06-28	1956	57	1	0		1	0	0				0	142	0	16	0	262	0	1	120	80	0	1.76	82.5	26.6	98	1	1	97	1	1	1
351	1	1	673000	1	2000000	1	0.08	1	1	7	2	0				0	2013-04-15	1951	62	1	0		1	1	1				0	153	0	7	0	158	1	1	140	80	0	1.83	72.6	21.7	91	0	0	92	1	1	0
352	1	1	129000	1	129000	0	0.28	0	0	0	0	0				0	2012-05-02	1961	52	1	0		1	0	0				0	138	0	1	0	203	0	1	120	90	0	1.75	75	24.5	87	0	0	97	0.9	0	0
353	1	1	1070000	1	1070000	1	0.03	1	0	0	131	1				0	2013-05-22	1959	54	1	0		1	0	0				0	151	0	1	0	17	1	1	120	70	0	1.76	81	26.1	96	1	1	96	1	1	0
354	1	1	170	0	535000	1	0.61	0	0	0	0	0				0	2013-09-13	1958	55	1	0		1	0	0				0	155	0	144	1	480	0	1	115	80	0	1.73	75.7	25.3	91	0	0	94	1	1	0
355	1	1	1190000	1	1190000	1	0.12	1	0	37	5	0				0	2012-10-26	1958	55	1	0		1	0	0				0	145	0	38	0	178	1	1	120	65	0	1.98	85.6	21.8	85	0	0	99	0.9	0	0
356	1	1	15700	0	476000	1	0.18	1	0	0	0	0				0	2012-11-28	1960	53	1	0		1	0	0				0	145	0	105	1	390	0	1	130	85	0	1.86	106	30.6	112	1	1	114	1	1	0
357	1	1	49100	1	54700	0	0.18	1	0	0	1	0				0	2012-07-26	1959	54	1	0		1	0	0				0	140	0	107	1	120	1	1	150	80	1	1.8	106.6	32.9	120	1	1	109	1.1	1	1
358	1	1	99800	1	99800	0	0.23	0	0	0	7	0				0	2013-03-15	1960	53	1	0		1	0	0				0	148	0	2	0	126	1	1	110	70	0	1.8	58.8	18.1	83	0	0	92	0.9	1	1
359	1	1	21000	0	820000	1	0.32	0	0	0	6	0				0	2013-03-26	1953	60	1	0		1	0	0		1			146	0	65	1	186	1	1	135	85	0	1.84	75	22.2	89	0	0	94	0.9	1	0
360	1	1	12700	0	476000	1	0.59	0	0	0	0	0				0	2013-01-17	1947	66	1	0		1	0	0				0	141	0	61	1	251	0	1	140	80	0	1.85	102	29.8	108	1	1	106	1	1	1
361	1	1	3000	0	282000	1	0.12	1	0	0	0	0				0	2013-04-10	1959	54	1	0		1	0	0				0	142	0	79	1	236	0	1	140	80	0	1.77	82.7	26.4	100	1	1	96	1	1	1
362	1	1	176000	1	193000	0	0.09	1	0	9	15	1	20190829	Hjärtarytmi dagen efter PM på St Göran	1	0	2012-09-13	1951	62	1	0		1	0	1				0	135	0	7	0	22	1	1	130	80	0	1.72	60	20.3	76	0	0	84	0.9	1	1
363	1	1	1700	0	47900	0	0.29	0	0	0	0	0				0	2013-04-11	1957	56	1	0		4	0	0				0	142	0	58	1	312	0	1	125	80	0	1.73	77	25.7	89	0	0	97	0.9	1	1
364	1	1	9600	0	91000	0	0.34	0	0	0	3	0				0	2012-09-11	1963	50	1	0		2	0	0				0	171	0	72	1	186	1	1	125	85	0	1.75	70.3	23	89	0	0	96	0.9	0	0
365	1	1	755000	1	755000	1	0.04	1	0	0	64	1				0	2013-05-22	1962	51	1	0		1	1	1			1	1	140	0	1	0	17	1	1	150	100	1	1.86	89	25.7	102	1	1	103	1	1	1
366	1	1	58750	1	760000	1	0.46	0	0	11	45	1				0	2012-12-05	1964	49	1	0		1	1	1				0	299	1	14	0	20	1	1	125	90	0	1.78	81	25.6	89	0	0	92	1	0	0
367	1	1	110000	1	183000	0	0.14	1	0	0	0	0				0	2013-01-15	1963	61	1	0		1	0	0				0	113	0	44	0	185	1	1	140	90	0	1.78	79.3	28.4	96	1	1	103	0.9	1	0
368	1	1	165000	1	290000	1	0.21	0	0	23	0	0				0	2013-05-29	1950	63	1	0		1	0	1	1			1	137	0	38	0	272	0	1	130	95	1	1.62	68	25.9	94	1	0	99	0.9	0	0
369	1	1	1760000	1	1760000	1	0.8	0	0	0	0	0	20160125	Stroke, Pleuravätska, Hjärtsvikt,Njursvikt, DM	1	0	2012-10-09	1943	70	1	0		1	0	0				0	128	0	4	0	205	0	1	130	70	0	1.71	68	23.3	95	1	1	91	1	1	0
370	1	1	2300	0	938000	1	0.09	1	0	0	0	0	20150412	AML, Djup Candida infektion		1	2013-03-12	1953	60	1	0		1	0	0				0	243	1	136	1	284	0	1	150	85	1	1.8	74.5	23	94	1	1	92	1	1	0
371	1	1	17900	0	174000	0	0.39	0	0	0	0	0				0	2013-04-12	1950	63	1	0		1	0	0				0	132	0	1	0	280	0	1	135	80	0	1.81	89	27.2	105	1	0	106	1	0	0
372	1	1	100	0	280000	1	0.39	0	0	0	0	0				0	2013-01-17	1948	65	1	0		1	1	0				0	125	0	35	0	377	0	1	125	80	0	1.72	82.5	27.9	96	1	0	98	1	1	0
373	1	1	230	0	1430	0	0.49	0	0	0	0	0				0	2012-07-19	1963	50	1	0		1	0	0				0	119	0	119	1	396	0	1	160	100	1	1.76	80	25.8	92	0	0	94	1	0	0
374	1	1	10500	0	165000	0	0.32	0	0	0	3	0				0	2012-10-08	1964	49	1	0		5	1	0			1	1	327	1	222	1	173	1	1	100	75	0	1.73	60	20	71	0	0	85	0.8	0	0
375	1	1	2400	0	337000	1	0.22	0	0	4	0	0				0	2012-12-11	1945	68	1	0		1	0	0				0	124	0	52	0	297	0	1	120	85	0	1.78	105	33.1	118	1	1	109	1.1	1	1
376	1	1	316	0	316	0	0.24	0	0	0	7	0				0	2013-04-05	1961	52	3	0		1	0	0				0	134	0	0	0	89	1	1	120	80	0	1.65	52	19.1	81	0	0	81	1	1	1
377	1	1	50200	1	63000	0	0.38	0	0	0	0	0				0	2012-10-01	1964	49	1	1		2	0	0				0	119	0	36	0	248	0	1	105	70	0	1.81	67.3	20.5	85	0	0	91	0.9	1	1
378	1	1	178000	1	1100000	1	0.12	1	1	0	1	0				0	2012-10-18	1964	49	1	0		1	0	0				0	120	0	52	0	67	1	1	130	85	0	1.84	107	31.6	108	1	1	109	1	0	0
379	1	1	42100	1	6190000	1	0.23	0	0	0	0	0				0	2012-08-28	1962	51	1	0		1	0	0				0	117	0	41	0	400	0	1	130	85	0	1.65	69	25.3	85	0	0	90	0.9	0	0
380	1	1	42100	1	81000	0	0.27	0	0	1	0	0				0	2012-08-28	1964	49	1	0		2	0	0				0	117	0	9	0	240	0	1	110	70	0	1.67	83.4	29.9	96	1	1	98	1	1	0
381	1	1	415000	1	415000	1	0.22	0	1	0	0	0				0	2012-06-04	1957	56	1	0		1	1	0				0	113	0	5	0	222	0	1	110	80	0	1.72	67	22.6	91	0	0	89	1	1	0
382	1	1	85800	1	764000	1	0.27	0	0	0	0	0				0	2013-04-02	1946	67	1	0		1	0	0				0	123	0	76	1	402	0	1	120	80	0	1.78	70	22.1	90	0	0	95	0.9	1	0
383	1	1	7800	0	560000	1	0.4	0	0	0	0	0				0	2013-06-19	1942	71	1	0		1	0	0				0	120	0	49	0	269	0	1	110	60	0	1.81	106.3	32.4	120	1	1	113	1.1	1	1
384	1	1	7800	0	70000	0	0.26	0	0	0	0	0				0	2013-06-14	1946	67	1	0		1	0	0				0	120	0	26	0	294	0	1	160	80	1	1.88	83	23.5	90	0	0	98	0.9	0	0
385	1	1	92300	1	340000	1	0.23	0	0	0	12	1				0	2012-11-26	1964	49	1	0		1	0	1				0	113	0	19	0	123	1	1	130	80	0	1.78	87.6	27.6	109	1	0	105	1	1	0
386	1	1	49	0	170000	0	0.5	0	0	0	0	0				0	2013-02-01	1949	64	1	0		1	0	0				0	115	0	98	1	660	0	1	130	80	0	1.88	98	27.7	103	1	0	107	1	1	1
387	1	1	200	0	30000	0	0.31	0	0	0	3	0				0	2013-01-15	1952	61	1	0		1	0	0				0	113	0	44	0	185	1	1	140	90	0	1.67	79.3	28.4	96	1	1	103	0.9	1	0
388	1	1	4000	0	90800	0	0.5	0	0	72	0	0				0	2012-08-08	1964	49	1	0		1	0	1				0	106	0	72	1	414	0	1	140	80	0	1.79	114	35.6	116	1	0	116	1	0	0
389	1	1	40000	1	440000	1	0.25	0	0	8	144	1				0	2013-05-24	1963	50	2	0		3	0	0				0	250	1	152	1	123	1	1	120	80	0	1.79	87	27.2	92	0	0	104	0.9	0	0
390	1	1	41200	1	186000	0	0.05	1	0	0	2	0				0	2013-03-20	1964	49	1	0		1	0	0			1	1	209	1	101	1	57	1	1	160	80	1	1.78	80	25.2	94	1	1	95	1	1	1
391	1	1	266000	1	5900000	1	0.31	0	0	0	0	0	20170402	Suicid med tabletter		1	2013-02-12	1960	53	1	0		1	0	0				0	108	0	26	0	327	0	1	130	95	0	1.81	79	24.1	91	0	0	95	1	0	0
392	1	1	613000	1	892000	1	0.17	1	0	0	0	0				0	2012-12-20	1940	73	1	0		1	1	0				0	105	0	8	0	260	0	1	130	80	0	1.82	85	25.7	108	1	0	98	1.1	1	0
393	1	1	1350000	1	1700000	1	0.1	1	0	0	4	0				0	2013-02-21	1948	65	1	0		1	0	0				0	107	0	10	0	171	1	1	140	85	0	1.78	67	21.1	92	0	0	90	1	0	0
394	1	1	49	0	49	0	1.22	0	0	0	0	0				0	2013-07-29	1963	50	1	0		1	0	0				0	103	0	103	1	777	0	1	120	80	0	1.82	86.1	26	96	1	0	98	1	1	1
395	1	1	1450000	1	1450000	1	0.07	1	0	0	7	0				0	2012-06-18	1944	69	1	0		1	0	1				0	99	0	3	0	104	1	1	155	95	1	1.78	101	31.9	109	1	1	101	1.1	1	0
396	1	1	37400	1	37400	0	0.47	0	1	0	0	0				0	2013-06-17	1959	54	1	0		1	0	0				0	110	0	2	0	267	0	1	110	70	0	1.67	59.4	21.3	83	0	0	89	0.9	0	0
397	1	1	49	0	49	0	0.2	1	0	0	8	0				0	2012-08-28	1961	52	2	0		3	1	0				0	108	0	0	0	150	1	1	130	80	0	1.71	82.6	28.2	97	1	0	102	1	0	0
398	1	1	800	0	151000	0	0.4	0	0	0	0	0				0	2013-05-21	1955	58	1	0		1	0	0				0	110	0	62	1	251	0	1	130	80	0	1.87	102	29.2	113	1	0	76	1.5	0	0
399	1	1	47300	1	130000	0	0.27	0	0	0	0	0				0	2013-05-28	1962	51	1	0		1	0	0				0	109	0	37	0	242	0	1	150	105	1	1.84	99.5	29.4	108	1	1	105	1	0	0
400	1	1	100000	1	730000	1	0.21	0	0	0	0	0	20180506	Klebsiellasepsis, Hjärtsvikt		0	2013-05-24	1936	77	1	0		1	0	0				0	110	0	29	0	252	0	1	130	65	0	1.78	104.4	33	116	1	1	106	1.1	0	0
401	1	1	55600	1	410000	1	0.37	0	0	0	0	0				0	2013-02-22	1957	56	1	0		1	0	0				0	104	0	57	1	261	0	1	120	80	0	1.92	107.1	29.1	93	0	0	109	0.9	1	0
402	1	1	7300	0	47600	0	0.71	0	0	0	0	0				0	2013-04-17	1956	57	1	0		1	0	0				0	106	0	106	1	530	0	1	135	80	0	1.75	60	19.6	81	0	0	92	0.9	1	1
403	1	1	532800	1	532800	1	0.03	1	0	56	45	1				0	2013-05-17	1961	52	1	0		3	1	1				0	306	1	170	1	5	1	1	160	85	1	1.84	95.7	28.3	98	1	1	104	0.9	1	1
404	1	1	56800	1	160000	0	0.46	0	0	7	4	0				0	2012-04-11	1959	54	1	0		1	1	0				0	308	1	144	1	180	1	1	130	80	0	1.73	62.2	20.8	88	0	0	90	1	1	0
405	1	1	570400	1	570400	1	0.04	1	0	12	67	1				0	2012-12-21	1953	60	1	0		1	1	0	1			1	213	1	38	0	80	1	1	110	85	0	1.86	81.8	23.6	92	0	0	97	0.9	0	0
406	1	1	17300	0	140000	0	0.26	0	0	0	1	0				0	2012-09-05	1948	65	1	0		1	0	0				0	151	0	96	1	140	1	1	120	80	0	1.82	107	32.3	119	1	0	110	1.1	0	0
407	1	1	90400	1	556000	1	0.16	1	0	6	0	0				0	2013-03-22	1964	49	1	0		1	0	0				0	121	0	69	1	254	0	1	140	85	0	1.92	104.7	28.4	109	1	0	108	1	1	1
408	1	1	16000	0	16000	0	0.14	1	0	0	18	1				0	2012-09-04	1962	51	1	0		1	0	0		1		1	85	0	0	0	55	1	1	125	60	0	1.89	81.5	22.8	86	0	0	96	0.9	1	1
409	1	1	610000	1	610000	1	0.02	1	0	0	5	0				0	2012-08-28	1963	50	1	0		1	0	0				0	81	0	1	0	18	1	1	120	80	0	1.71	97.7	33.4	109	1	1	102	1.1	1	1
410	1	1	24200	0	31800	0	0.28	0	0	0	0	0				0	2013-01-29	1941	72	1	0		1	0	0				0	88	0	41	0	285	0	1	135	80	0	1.83	82.8	24.7	101	1	0	100	1	0	0
411	1	1	1000000	1	2350000	1	0.18	1	0	0	0	0				0	2013-03-19	1941	72	1	0		1	0	0				0	91	0	37	0	209	0	1	140	85	0	1.77	83.9	26.8	94	1	0	104	0.9	0	0
412	1	1	65000	1	65000	0	0.75	0	0	0	0	0				0	2013-04-16	1951	62	1	0		1	0	0				0	96	0	54	1	349	0	1	130	80	0	1.8	79	24.4	93	0	0	98	0.9	1	1
413	1	1	200	0	39000	0	0.83	0	1	0	0	0				0	2013-05-21	1952	61	1	0		1	0	0				0	98	0	67	1	378	0	1	130	85	0	1.81	94	28.7	100	1	0	104	1	1	0
414	1	1	2100000	1	2100000	1	0.02	1	0	0	16	1				0	2012-08-17	1963	50	1	0		4	0	0				0	87	0	1	0	34	1	1	130	85	0	1.76	87.5	28.2	100	1	0	101	1	0	0
415	1	1	45000	1	104000	0	0.45	0	0	0	0	0				0	2012-10-05	1951	62	1	0		1	0	0				0	90	0	52	0	444	0	1	100	70	0	1.81	74.5	22.7	92	0	0	97	0.9	0	0
416	1	1	160000	1	714000	1	0.22	0	0	0	0	0				0	2012-09-14	1949	64	1	0		1	0	0			1	1	82	0	49	1	263	0	1	140	80	0	1.79	73	24.7	86	0	0	91	0.9	0	0
417	1	1	52000	1	575000	1	0.36	0	0	0	0	0				0	2012-07-06	1961	52	1	0		1	0	0				0	87	0	39	0	264	0	1	110	75	0	1.79	62.5	19.5	82	0	0	93	0.9	1	0
418	1	1	4700	0	117000	0	0.49	0	0	0	0	0				0	2012-09-07	1955	58	1	0		1	0	0				0	83	0	60	1	353	0	1	135	95	1	1.8	98	30.2	112	1	0	107	1	1	1
419	1	1	1400	0	338000	1	0.18	1	0	0	0	0				0	2012-08-23	1955	58	1	0		1	0	0				0	82	0	36	0	319	0	1	140	90	0	1.85	83.2	24.3	89.5	0	0	96	0.9		0
420	1	1	30000	0	178000	0	0.36	0	0	0	0	0	20191025	FRunnen död i sängen, FÖLJ UPP		0	2013-02-15	1957	56	1	0		1	0	0				0	86	0	32	0	206	0	1	130	80	0	1.93	98.9	26.6	105	1	0	103	1	1	1
421	1	1	430000	1	430000	1	0.19	1	0	0	2	0				0	2012-12-06	1959	54	1	0		1	0	0			1	1	84	0	1	0	85	1	1	125	80	0	1.85	73.5	21.5	84	0	0	94	0.9	1	0
422	1	1	28000	0	3100000	1	0.08	1	0	0	32	1				0	2013-07-16	1963	50	1	0		1	0	0				0	91	0	28	0	140	1	1	145	85	0	1.79	89	27.8	103	1	0	103	1	0	0
423	1	1	10000	0	165000	0	0.13	1	0	0	0	0				0	2013-01-08	1964	49	1	0		1	0	0				0	85	0	16	0	262	0	1	140	80	0	1.78	80	25.2	91	0	0	100	0.9	0	0
424	1	1	700	0	4770000	1	0.75	0	0	0	0	0				0	2012-11-28	1959	54	1	0		1	0	0				0	82	0	0	0	279	0	1	110	70	0	1.9	80	22.2	91	0	0	99	0.9	1	0
425	1	1	360000	1	690000	1	0.15	1	0	0	0	0				0	2013-05-24	1958	55	1	0		1	0	0				0	87	0	6	0	305	0	1	150	100	1	1.83	125.6	37.5	123	1	1	126	1		0
426	1	1	310000	1	310000	1	0.09	1	0	15	0	0				0	2012-11-01	1963	50	1	0		2	0	0				0	77	0	15	0	346	0	1	120	70	0	1.67	73	26.2	90	0	0	94	1	1	1
427	1	1	15000	0	184000	0	0.13	1	0	0	2	0				0	2013-06-07	1953	60	1	0		1	0	0				0	85	0	34	0	76	1	1	135	85	0	1.82	87	26.3	96	1	0	103	0.9	0	0
428	1	1	111000	1	111000	0	0.21	0	0	0	0	0				0	2013-03-18	1964	49	1	0		1	0	0				0	78	0	23	0	329	0	1	130	75	0	1.78	81	25.6	93	0	0	100	0.9	1	0
429	1	1	10000	0	230000	0	0.77	0	1	0	0	0	20190226	Melanom, metastas, bukcarcinos		0	2013-06-26	1947	80	1	0		1	0	0				0	81	0	81	1	510	0	1	170	100	1	1.86	87	25.2	110	1	1	103	1.1	1	1
430	1	1	97000	1	162000	0	0.4	0	0	0	0	0				0	2013-04-08	1958	55	1	0		1	0	0				0	78	0	44	0	307	0	1	160	80	1	1.83	85.4	25.5	93	0	0	98	0.9	1	0
431	1	1	9300	0	497000	1	0.27	0	0	0	0	0				0	2012-12-14	1962	51	1	0		1	0	0				0	73	0	31	0	329	0	1	125	80	0	1.71	69	23.6	82	0	0	85	1	0	0
432	1	1	63000	1	160000	0	0.49	0	0	0	0	0				0	2013-02-01	1962	51	1	0		1	0	0				0	74	0	15	0	342	0	1	110	80	0	1.95	113	29.7	111	1	1	116	1	1	1
433	1	1	267637	1	843000	1	0.07	1	0	0	3	0				0	2013-05-29	1956	57	1	0		2	0	0			1	1	79	0	18	0	140	1	1	150	90	1	1.79	84.1	26.2	97	1	1	102	1	0	0
434	1	1	63000	1	116000	0	0.12	1	0	0	2	0				0	2013-03-01	1959	54	1	0		1	0	0				0	73	0	39	0	141	1	1	130	85	0	1.78	66	20.8	74	0	0	89	0.8	1	1
435	1	1	68700	1	118000	0	0.35	0	0	1	2	0				0	2012-11-09	1958	55	1	0		1	0	0				0	69	0	38	0	188	1	1	150	80	1	1.75	72.9	23.8	96	1	1	91	1.1	1	1
436	1	1	56000	1	153000	0	0.26	0	0	0	0	0				0	2012-09-12	1948	65	1	0		1	0	0				0	66	0	55	1	291	0	1	180	100	1	1.79	69.7	21.8	81	0	0	93	0.9	1	1
437	1	1	65900	1	125000	0	0.34	0	0	0	0	0				0	2012-08-30	1963	50	2	0		1	0	0				0	64	0	24	0	354	0	1	110	70	0	1.72	65	22	94	1	0	91	1	0	0
438	1	1	18000	0	42000	0	0.33	0	0	0	0	0				0	2013-05-21	1964	49	1	0		1	0	0				0	72	0	56	1	462	0	1	140	100	1	1.74	80	26.4	103	1	1	95	1.1	1	1
439	1	1	100000	1	100000	0	0.22	0	0	0	0	0				0	2013-04-15	1958	55	1	0		1	0	0				0	71	0	29	0	294	0	1	120	75	0	1.82	77.9	23.5	85	0	0	96	0.9	0	0
440	1	1	18000	0	20200	0	0.2	1	0	0	1	0				0	2013-05-29	1956	57	0	1	1	3	0	0				0	78	0	20	0	164	1	2	110	70	0	1.58	49.7	19.9	72	0	0	87	0.8	0	0
441	1	1	3550	0	63700	0	0.65	0	0	0	0	0				0	2013-09-13	1964	50	1	0		1	0	0				0	75	0	66	1	480	0	1	130	90	0	1.86	94.1	27.6	101	1	0	102	1	0	0
442	1	1	100000	1	100000	0	0.19	1	0	0	0	0				0	2013-04-09	1951	62	1	0		1	0	0				0	69	0	20	0	202	0	1	110	70	0	1.82	67.9	20.5	83	0	0	94	0.9	1	1
443	1	1	18000	0	250000	1	0.37	0	0	19	0	0				0	2013-03-14	1954	59	1	0		1	0	0				0	115	0	36	0	410	0	1	120	80	0	1.81	87.8	26.8	95	1	0	98	1	1	1
444	1	1	24400	0	1200000	1	0.14	1	0	0	0	0				0	2013-04-18	1962	51	1	0		1	0	0				0	63	0	23	0	240	0	1	110	80	0	1.8	83	25.6	95	1	1	98	1	1	1
445	1	1	46800	1	54400	0	0.21	0	0	0	0	0				0	2013-05-21	1955	58	1	0		1	0	0				0	60	0	3	0	243	0	1	120	75	0	1.83	71.2	21.3	77	0	0	93	0.8	1	0
446	1	1	3510	0	22500	0	0.26	0	0	0	4	0				0	2012-10-16	1963	50	1	0		1	0	0				0	52	0	1	0	177	1	1	140	95	1	1.92	89	24.1	94	1	1	102	0.9	1	0
447	1	1	561000	1	1290000	1	0.22	0	0	0	6	0	20180801	Svår KOL		0	2013-05-22	1958	55	1	0		1	0	0	0	0	0	0	59	0	1	0	87	1	1	110	70	0	1.72	62.9	21.3	91	0	0	91	1	1	1
448	1	1	30000	0	370000	1	0.43	0	0	0	0	0				0	2012-04-25	1954	59	1	0		1	0	0	0	0	0	0	45	0	31	0	573	0	1	115	70	0	1.75	88.9	29	101	1	0	105	1	0	0
449	1	1	765000	1	765000	1	0.05	1	0	0	45	1				0	2013-04-30	1950	63	1	0		1	0	0				0	56	0	1	0	63	1	1	140	85	0	1.78	84	26.5	100	1	0	104	1	1	0
450	1	1	187000	1	187000	0	0.4	0	0	0	0	0				0	2012-11-08	1956	57	1	0		2	0	0				0	51	0	21	0	340	0	1	120	85	0	1.8	92	28.4		0	0			0	0
451	1	1	5700	0	5700	0	0.13	1	0	0	3	0				0	2013-03-04	1963	50	2	0		2	0	0			1	1	54	0	0	0	58	1	1	140	60	0	1.79	93.9	29.3	98	1	0	105	0.9	1	0
452	1	1	49	0	49	0	0.3	0		0	0	0				0	2010-11-09	1964	49	1	0		1	0	0				0	203	0	140	1	453	0	1	120	85	0	1.9	87.5	24.2	106	1	0	106	1	1	1
453	1	1	6800	0	1000000	1	0.01	1	0	0	15	1				0	2012-12-06	1960	53	1	0		1	0	0			1	1	48	0	1	0	12	1	1	115	90	0	1.7	91.3	31.6	103	1	0	104	1	1	1
454	1	1	444000	1	444000	1	0.16	1	0	0	0	0				0	2013-05-21	1954	59	1	0		1	0	0				0	54	0	6	0	259	0	1	120	85	0	1.79	75.5	23.6	87	0	0	94	0.9	0	0
455	1	1	1000000	1	1000000	1	0.27	0	0	0	14	1				0	2013-03-14	1959	54	0	1	1	1	0	0				0	50	0	1	0	91	1	2	150	85	1	1.53	59.1	25.2	77	0	0	93	0.8	0	0
456	1	1	101500	1	118000	0	0.26	0	0	9	0	0				0	2012-05-23	1945	68	1	0		1	0	0				0	167	0	21	0	318	0	1	150	85	1	1.79	96.8	30.2	105	1	1	98	1.1	1	1
457	1	1	2000	0	891000	1	0.14	1	0	0	0	0				0	2012-10-22	1945	68	1	0		1	0	0				0	240	1	176	1	380	0	1	140	95	1	1.79	76.7	23.9		0	0			0	0
458	1	1	169000	1	308000	1	0.03	1	0	0	22	1				0	2012-11-13	1960	53	1	0		2	1	0			1	1	175	0	3	0	6	1	1	145	95	1	1.72	75.5	25.5	88	0	0	93	0.9	1	0
459	1	1	29000	0	29000	0	0.13	1	0	11	0	0				0	2013-07-30	1958	55	0	1	1	1	1	1				0	222	1	44	0	230	0	2	110	70	0	1.65	56.5	20.9	79	0	0	88	0.9	1	0
460	1	1	8700	0	51000	0	0.39	0	0	60	0	0				0	2012-11-26	1953	60	0	1	1	1	1	1			1	1	200	0	60	1	410	0	2	130	85	0	1.76	74.5	24.1	94	1	1	96	1	1	1
461	1	1	31600	1	243000	1	0.02	1	0	0	23	1				0	2013-05-29	1962	51	1	0		1	1	0			1	1	173	0	1	0	20	1	1	110	70	0	1.87	87.6	25.1	98	1	1	97	1	1	1
462	1	1	300000	1	300000	1	0.04	1	0	0	44	1	20150128	Okänt, Avliden i Västerås		0	2012-05-29	1941	72	2	0		1	0	1		1		1	213	1	7	0	9	1	1	125	65	0	1.86	72.6	21	91	0	0	93	1	0	0
463	1	1	3000	0	3000	0	0.15	1	0	24	10	0				0	2012-12-19	1963	50	0	1		3	1	1				0	237	1	67	1	130	1	2	100	80	0	1.59	70.5	27.9	88	0	0	106	0.8	0	0
464	1	1	290000	1	290000	1	0.17	1	0	0	0	0				0	2013-01-22	1961	52	1	0		1	1	1				0	212	1	13	0	331	0	1	130	90	0	1.74	77.6	25.6	105	1	1	91	1.2	0	0
465	1	4	780000	1	780000	1	0.25	0	0	0	7	0				0		1961		0	1		1	1	1				0					161		2
466	1	1	499	0	50000	0	0.12	1	0	0	0	0				0	2013-05-12	1953	60	1	0		1	1	1				0	224	1	29	0	324	0	1	120	80	0	1.79	63	19.7	89	0	0	90	1	1	1
467	1	1	56000	1	680000	1	0.24	0	0	0	1	0				0	2012-11-02	1948	65	1	0		1	0	0				0	322	1	130	1	194	1	1	140	90	0	1.78	76.4	24.1	93	0	0	99	0.9	1	0
468	1	1	150000	1	150000	0	0.21	0	0	39	0	0				0	2011-08-22	1959	50	1	0		1	0	0				0	219	1	79	1	250	0	1	120	90	0	1.72	63.7	21.5	76	0	0	85	0.9	0	0
469	1	1	430000	1	430000	1	0.76	0	0	11	0	0				0	2011-05-12	1956	57	1	0		1	1	1				0	178	0	17	0	640	0	1	130	80	0	1.8	64.1	19.8	88	0	0	91	1	1	1
470	1	1	499	0	499	0	0.14	1	0	0	12	1				0	2012-07-27	1959	54	0	1	1	3	1	1				0	227	1	10	0	102	1	2	140	100	1	1.61	67.7	26.1		0	0			0	0
471	1	1	499	0	6800	0	0.23	0	0	0	5	0				0	2013-04-12	1942	71	0	1	1	1	1	1				0	234	1	26	0	183	1	2	130	90	0	1.7	49	17	69	0	0	88	0.8	0	0
472	1	1	32000	1	110000	0	0.2	1	0	19	0	0				0	2013-03-18	1951	62	1	0		1	1	1				0	220	1	52	0	230	0	1	134	87	0	1.95	89.5	23.5	100	1	1	105	1	1	1
473	1	1	4900	0	9100	0	0.3	0	0	0	0	0				0	2013-04-30	1963	50	1	0		1	1	0				0	262	1	86	1	361	0	1	140	80	0	1.72	70	23.7	90	0	0	89	1	1	0
474	1	1	32000	1	360000	1	0.05	1	1	0	4	0				0	2013-04-17	1942	71	1	0		1	1	1			1	1	220	1	3	0	126	1	1	141	85	0	1.78	75	23.7	106	1	1	102	1	1	0
475	1	1	360000	1	360000	1	0.05	1	0	0	23	1				0	2013-04-10	1943	70	2	0		1	0	1				0	186	0	0	0	90	1	1	115	80	0	1.84	77.5	22.9	99	1	0	99	1	1	0
476	1	1	499	0	16000	0	0.32	0	0	0	0	0				0	2013-01-10	1961	52	0	1	1	1	1	0				0	256	1	3	0	310	0	2	110	70	0	1.64	55	20.4	75	0	0	87	0.9	0	0
477	1	1	499	0	2300	0	0.12	1	0	0	6	0				0	2012-10-01	1942	71	1	0		1	0	1			1	1	203	0	4	0	125	1	1	115	85	0	1.74	77	25.4	100	1	1	94	1.1	0	0
478	1	1	360000	1	360000	1	0.19	1	0	0	0	0				0	2012-11-06	1961	52	1	0		1	1	1				0	231	1	38	0	259	0	1	130	90	0	1.69	82	28.7	99	1	1	97	1	0	0
479	1	1	499	0	5000	0	0.21	0	0	0	1	0				0	2012-10-25	1957	56	0	1	1	1	1	1				0	302	1	65	1	171	1	2	90	75	0	1.74	56.4	18.6	80	1	0	89	0.9	0	0
480	1	1	200000	1	331000	1	0.25	0	0	29	0	0				0	2012-09-20	1960	53	1	0		1	0	1				0	238	1	75	1	219	0	1	120	80	0	1.74	68	22.5	83	0	0	86	1	1	1
481	1	1	8300	0	86300	0	0.07	1	0	15	23	1				0	2012-10-08	1958	55	2	0		2	1	1			1	1	295	1	95	1	100	1	1	130	80	0	1.69	68.5	24	93	0	0	94	1	0	0
482	1	1	22000	0	22000	0	0.06	1	0	0	35	1				0	2013-06-05	1962	51	2	0		1	1	1			1	1	230	1	14	0	30	1	1	120	80	0	1.8	117	36.1	125	1	0	110	1.1	1	1
483	1	1	2000	0	648000	1	0.23	0	0	0	0	0				0	2012-06-21	1959	54	0	1	1	1	0	0				0	187	0	96	1	330	0	2	100	70	0	1.64	61	22.7	76	0	0	89	0.9	0	0
484	1	1	250000	1	250000	1	0.32	0	0	7	0	0				0	2012-08-10	1961	52	1	0		1	0	0				0	334	1	150	1	235	0	1	135	80	0	1.79	82.4	25.7	103	1	0	100	1	1	0
485	1	1	2300000	1	2300000	1	0.02	1	0	0	85	1				0	2012-08-10	1956	57	1	0		1	1	1			1	1	252	1	42	0	4	1	1	115	80	0	1.81	62	18.9	76	0	0	84	0.9	1	0
486	1	1	30000	0	916000	1	0.15	1	0	71	1	0				0	2013-04-09	1960	53	1	0		1	1	0				0	241	1	115	1	180	1	1	160	90	1	1.7	70.2	24.3	92	0	0	90	1	1	1
487	1	1	110000	1	110000	0	0.09	1	0	0	50	1	20160902	Stor hjärninfarkt, pleuravätska, Lungcancer	1	0	2011-11-04	1949	64	1	0		1	1	1				0	286	1	57	1	67	1	1	100	65	0	1.76	77	24.9	96	1	1	98	1	1	1
488	1	1	499	0	124000	0	0.13	1	0	64	0	0	20140713	Recidiv larynxcancer; Carotisblödning		1	2013-02-22	1949	64	1	0		1	1	1				0	273	1	88	1	206	0	1	120	80	0	1.76	68	22	95	1	1	89	1.1	1	1
489	1	1	92000	1	750000	1	0.03	1	0	0	23	1				0	2013-02-11	1955	58	1	0		1	1	0			1	1	183	0	0	0	6	1	1	125	75	0	1.82	86.5	26.1	96	1	0	95	1	1	0
490	1	1	199000	1	199000	0	0.12	1	0	0	4	0				0	2012-08-28	1964	49	2	0		3	0	1				0	168	0	1	0	124	1	1	140	90	0	1.7	74.5	25.8	92	0	0	97	0.9	1	0
491	1	1	1000000	1	1000000	1	0.64	0	0	0	1	0				0	2013-04-16	1941	72	2	0		1	0	0				0	87	0	0	0	52	1	1	140	85	0	1.78	74	23.4		0	0	97		0	0
492	1	1	499	0	6000	0	0.1	1	0	0	1	0				0	2012-08-08	1957	56	2	0	1	3	1	1				0	223	1	42	0	190	1	2	90	60	0	1.46	62.2	29.2	84	1	0	100	0.8	0	0
493	1	1	60000	1	60000	0	0.17	1	0	0	2	0				0	2013-05-10	1953	60	1	0		1	0	0				0	118	0	1	0	170	1	1	130	90	0	1.78	83.5	26.4	101	1	1	99	1	1	0
494	1	1	108000	1	108000	0	0.2	1	0	0	10	0				0	2013-02-22	1962	51	1	0		1	0	0			1	1	110	0	1	0	130	1	1	140	100	1	1.81	78.4	23.9	96	1	1	101	1	0	0
495	1	1	515000	1	515000	1	0.07	1	0	0	8	0				0	2012-08-02	1950	63	2	0		1	1	0	0	0	0	0	97	0	0	0	30	1	1	140	90	0	1.82	79.8	24.1	98	1	0	103	1	0	0
496	1	1	11000	0	546000	1	0.47	0	0	3	35	1				0	2013-03-14	1958	55	0	1	1	3	1	1				0	269	1	20	0	20	1	2	150	70	1	1.58	68	27.2	95	1	0	104	0.9	0	0
497	1	1	1000000	1	1000000	1	0.36	0	0	0	0	0				0	2013-01-16	1963	50	1	0		1	0	0				0	89	0	37	0	297	0	1	90	70	0	1.76	59	19	75	0	0	86	0.9	1	1
498	1	1	594000	1	594000	1	0.05	1	0	0	10	0				0	2013-05-28	1964	49	0	1	1	3	0	0			1	1	92	0	1	0	20	1	2	130	85	0	1.54	57.5	24.2	84	1	0	98	0.9	0	0
499	1	1	1000000	1	1000000	1	0.08	1	0	0	1	0				0	2012-12-17	1961	52	1	0		1	0	0			1	1	86	0	0	0	30	1	1	140	90	0	1.9	84.4	23.4	96	1	1	101	1	0	0
500	1	1	463000	1	463000	1	1.38	0	0	0	14	1				0	2013-06-11	1963	50	1	0		1	1	0				0	177	0	14	0	380	0	1	120	80	0	1.84	79.3	23.4	86	0	0	97	0.9	1	0
501	1	1	2600	0	17000	0	0.15	1	1	0	3	0				0	2012-10-26	1952	61	3	0		1	0	0				0	201	0	70	1	180	1	1	130	85	0		83			0	0			1	1
502	1	1	3000	0	75000	0	0.57	0	0	9	0	0	20140708	Gallgångscancer, Lungcancer, Testisca		1	2011-12-05	1958	55	1	0		1	0	0				0	171	0	120	1	371	0	1	120	80	0	1.82	77.4	23.4	92	0	0	95	1	1	1
503	1	1	42000	1	344000	1	0.17	1	0	2	2	0				0	2011-11-21	1962	51	0	1	1	3	0	0				0	202	0	89	1	190	1	2	120	90	0	1.63	85.1	32	104	1	1	114	0.9	0	0
504	1	1	9400	0	232000	1	0.2	1	0	0	0	0				0	2013-03-08	1943	70	2	0		1	0	0				0	164	0	68	1	320	0	1	140	80	0	1.8	83	25.6		0	0			1	1
505	1	1	123000	1	123000	0	0.1	1	0	0	2	0				0	2013-03-15	1964	49	1	0		1	1	1				0	169	0	0	0	120	1	1	130	85	0	1.88	86	24.3		0	0			1	1
506	1	1	10225	0	504212	1	0.08	1	0	0	4	0				0	2013-03-01	1956	57	1	0		1	1	1	1		1	1	161	0	5	0	47	1	1	125	85	0	1.8	77	23.8	89	0	0	99	0.9	0	0
507	1	1	27000	0	30000	0	0.19	1	0	0	1	0				0	2012-11-02	1957	56	2	0		3	0	0				0	126	0	2	0	180	1	1	100	80	0	1.73	69.7	23.3		0	0			0	0
508	1	1	2320000	1	2320000	1	0.11	1	0	0	2	0				0	2012-08-21	1964	49	1	0		1	0	0	1			1	76	0	0	0	90	1	1	115	75	0	1.9	78.7	21.8	83	0	0	99	0.8	1	0
509	1	1	110000	1	156000	0	0.51	0	0	0	0	0				0	2013-03-11	1957	56	0	1	1	5	0	0				0	77	0	49	0	520	0	2	127	84	0	1.49	52.5	23.6	85	1	0	87	1	1	1
510	1	1	19000	0	485000	1	0.09	1	0	13	0	0				0	2013-04-25	1955	58	3	0		1	0	0				0	78	0	13	0	220	0	1	130	90	0	1.85	86	25.1	102	1	1	106	1	1	1
511	1	1	77000	1	77000	0	0.08	1	0	0	6	0	20180408	Lungcancer med CNS met		0	2013-06-19	1962	51	2	0		5	0	0				0	78	0	1	0	100	1	1	120	60	0	1.7	59.5	20.6	77	0	0	88	0.9	1	1
512	1	1	909000	1	909000	1	0.14	1	0	0	1	0				0	2013-01-10	1958	55	1	0		1	0	0				0	72	0	0	0	140	1	1	110	75	0	1.77	65.7	21	83	0	0	91	0.9	1	1
513	1	1	490000	1	490000	1	0.14	1	0	0	1	0				0	2013-01-07	1947	66	0	1	1	3	0	0			1	1	72	0	1	0	140	1	2	160	85	1	1.6	59.9	23.4	81	1	0	97	0.8	0	0
514	1	1	2400	0	37000	0	0.74	0	0	0	0	0				0	2013-02-26	1952	61	0	1	1	1	0	0				0	73	0	70	1	400	0	2	110	80	0	1.74	65	21.5	81	0	0	93	0.9	1	1
515	1	1	311000	1	311000	1	0.19	1	0	0	2	0				0	2013-02-12	1954	59	1	0		2	0	0				0	71	0	1	0	105	1	1	105	85	0	1.63	70.3	26.5		0	0			0	0
516	1	1	3400	0	3860	0	0.27	0	0	0	0	0				0	2013-03-04	1950	63	0	1	1	1	0	0				0	71	0	8	0	350	0	2	155	85	1	1.7	69	23.9		0	0			0	0
517	1	1	3400000	1	3400000	1	0.35	0	0	0	0	0				0	2012-08-14	1945	68	2	0		3	0	0				0	65	0	11	0	293	0	1	150	105	1	1.74	80	26.4		0	0			1	1
518	1	1	200000	1	200000	0	0.06	1	0	0	1	0				0	2012-10-03	1955	58	1	0		1	0	0			1	1	63	0	0	0	130	1	1	150	90	1	1.84	87.8	25.9	104	1	0	103	1	1	0
519	1	1	59000	1	192000	0	0.19	1	0	0	0	0				0	2013-02-25	1944	69	1	0		1	0	0				0	67	0	20	0	288	0	1	150	85	1	1.89	97.9	27.4	101	1	1	107	0.9	1	0
520	1	1	30000	0	30000	0	0.22	0	0	0	0	0				0	2013-01-22	1954	59	1	0		1	0	0				0	255	1	53	1	273	0	1	135	85	0	1.83	84	25.1	103	1	1	98	1.1	0	0
521	1	1	1000000	1	1000000	1	1.09	0	0	0	8	0				0	2013-04-29	1951	62	0	1	1	1	0	0			1	1	98	0	0	0	0	1	2	135	80	0	1.57	74.5	30.2		0	0			1	1
522	1	1	49	0	49	0	0.75	0	1	0	0	0				0	2013-05-03	1942	71	1	0		1	0	1				0	261	1	0	0	770	0	1	145	90	1	1.75	77	25.1	100	1	1	94	1.1	0	0
523	1	1	23400	0	173000	0	0.16	1	0	0	0	0				0	2013-03-01	1948	65	1	0		1	0	0				0	46	0	21	0	314	0	1	125	75	0	1.74	76	25.1	88	0	0	97	0.9	0	0
524	1	1	36600	1	556000	1	0.61	0	0	0	0	0				0	2013-05-17	1943	70	1	0		1	0	0				0	47	0	12	0	304	0	1	140	70	0	1.72	87.5	29.6	106	1	1	101	1	0	0
525	1	1	439000	1	439000	1	0.31	0	0	0	0	0				0	2012-09-14	1963	50	1	0		1	0	0				0	38	0	26	0	329	0	1	110	80	0	1.7	63	21.8	83	0	0	86	1	1	1
526	1	1	49	0	49	0	0.36	0	0	0	45	1				0	2013-05-16	1961	52	1	0		1	0	0				0	346	1	216	1	24	1	1	120	75	0	1.79	80	25	89	0	0	95	0.9	1	0
527	1	1	27200	0	72000	0	0.25	0	0	0	0	0				0	2013-04-09	1950	63	1	0		1	0	0				0	44	0	4	0	400	0	1	140	90	0	1.7	72	24.9	91	0	0	97	0.9	1	1
528	1	1	1170	0	13000	0	0.17	1	1	0	11	0				0	2013-01-28	1964	49	1	0		1	0	0				0	42	0	0	0	128	1	1	120	80	0	1.78	77	24.3	93	0	0	100	0.9	0	0
529	1	1	143000	1	1000000	1	0.11	1	0	0	2	0				0	2012-10-05	1958	55	1	0		1	0	0			1	1	37	0	0	0	94	1	1	110	60	0	1.7	56.7	19.6	86	0	0	73	1.2	1	1
530	1	1	28500	0	143000	0	0.32	0	0	0	0	0				0	2013-03-05	1962	51	1	0		1	0	0				0	42	0	35	0	308	0	1	130	80	0	1.8	95.7	29.5	93	0	0	101	0.9	1	0
531	1	1	100000	1	100000	0	0.08	1	0	0	40	1				0	2013-05-02	1945	68	2	0		3	0	0			1	1	41	0	0	0	5	1	1	110	60	0	1.81	83	25.3	98	1	1	100	1	1	0
532	1	1	672000	1	672000	1	0.17	1	0	0	0	0				0	2013-04-29	1956	57	1	0		1	0	0				0	41	0	15	0	275	0	1	150	80	1	1.74	65.8	21.7	82	0	0	97	0.8	0	0
533	1	1	2950	0	33200	0	0.59	0	0	0	0	0				0	2012-12-07	1962	51	1	0		1	0	0				0	36	0	26	0	522	0	1	120	80	0	1.7	83	28.7	103	1	0	97	1.1	1	1
534	1	1	140000	1	140000	0	0.6	0	0	0	0	0				0	2012-10-10	1963	50	1	0		1	0	0				0	34	0	0	0	506	0	1	125	70	0	1.92	87	23.6	96	1	0	97	1	1	1
535	1	1	70700	1	129000	0	0.3	0	0	0	0	0				0	2012-11-12	1961	52	1	0		3	0	0				0	34	0	7	0	340	0	1	120	70	0	1.79	111.5	34.8	115	1	1	113	1	0	0
536	1	1	593000	1	593000	1	0.27	0	0	0	0	0				0	2013-04-17	1963	50	1	0		1	0	0	1			1	38	0	4	0	363	0	1	130	90	0	1.78	85.5	27	96	1	0	101	1	0	0
537	1	1	33700	1	33700	0	0.4	0	0	0	0	0				0	2013-02-12	1949	64	0	1	1	1	0	0				0	36	0	8	0	375	0	2	150	85	1	1.6	65	25.4	94	1	1	100	0.9	1	1
538	1	1	100000	1	100000	0	0.05	1	0	0	25	1				0	2013-03-06	1958	55	2	0		1	0	0			1	1	37	0	1	0	10	1	1	160	100	1	1.8	98	30.2	109	1	1	106	1	1	0
539	0
540	1	1	68800	1	83300	0	0.46	0	0	0	0	0				0	2013-03-19	1953	60	1	0		1	0	0				0	34	0	9	0	268	0	1	130	80	0	1.78	87.2	27.5	109	1	0	101	1.1	0	0
541	1	1	5700	0	5700	0	0.52	0	0	0	0	0	20150924	Pancreascancer med spridning i buken		1	2013-02-26	1963	50	1	0		2	0	0				0	34	0	2	0	320	0	1	105	80	0	1.67	70.9	25.4	91	0	0	95	1	0	0
542	1	1	4920	0	39000	0	0.6	0	0	0	0	0				0	2012-10-05	1964	49	1	0		1	0	0				0	29	0	7	0	375	0	1	140	90	0	1.78	110	34.7	123	1	1	119	1	0	0
543	1	1	97300	1	97300	0	0.17	1	0	0	1	0				0	2013-05-07	1947	66	1	0		1	0	0			1	1	36	0	0	0	64	1	1	120	70	0	1.69	70.2	24.6	86	0	0	95	0.9	0	0
544	1	1	2000000	1	2000000	1	0.24	0	0	0	4	0				0	2013-03-14	1944	69	1	0		1	0	0			1	1	33	0	0	0	40	1	1	130	80	0	1.74	87	28.7	112	1	0	114	1	1	0
545	1	1	620000	1	620000	1	0.13	1	0	0	0	0				0	2013-04-11	1956	57	2	0		1	0	0				0	34	0	3	0	359	0	1	125	80	0	1.86	111.3	32.2	111	1	1	113	1	1	0
546	1	1	245000	1	245000	1	0.02	1	0	1	14	1				0	2012-11-22	1959	54	0	1	1	1	0	0				0	30	0	2	0	14	1	2	110	75	0	1.72	89.5	30.3	98	1	0	110	0.9	0	0
547	1	1	38100	1	156000	0	0.18	1	0	0	0	0				0	2013-03-11	1954	59	1	0		1	0	0				0	32	0	5	0	286	0	1	130	80	0	1.68	73.8	26.1	87	0	0	91	1	1	1
548	1	1	94300	1	94300	0	0.04	1	1	0	10	0				0	2013-07-29	1945	68	2	0		1	0	0			1	1	36	0	0	0	11	1	1	160	80	1	1.76	81.5	26.3	101	1	1	98	1	0	0
549	1	1	103000	1	293000	1	0.29	0	0	0	0	0				0	2012-07-10	1962	51	1	0		1	0	0				0	23	0	1	0	494	0	1	110	80	0	1.84	75	22.2	76	0	0	91	0.8	1	1
550	1	1	437000	1	437000	1	0.31	0	0	0	0	0	20190131	etyl?		0	2012-10-05	1953	60	2	0		1	0	0				0	26	0	2	0	319	0	1	120	60	0	1.84	71	21	83	0	0	92	0.9	1	1
551	1	1	16900	0	16900	0	0.36	0	0	0	7	0				0	2013-03-25	1944	69	1	0		1	0	0	0	0	0	0	30	0	1	0	235	0	1	125	80	0	1.86	88.3	25.5	112	1	0	99	1.1	0	0
552	1	1	141000	1	141000	0	0.27	0	0	0	0	0				0	2012-09-25	1951	62	1	0		1	0	0				0	23	0	2	0	357	0	1	90	60	0	1.82	58.8	17.8	78	0	0	91	0.9	1	0
553	1	1	55000	1	84400	0	0.5	0	1	0	0	0				0	2013-09-25	1961	45	1	0		1	0	0				0	36	0	36	0	430	0	1	130	90	0	1.79	69	21.5	80	0	0	94	0.9	0	0
554	1	1	210000	1	210000	0	0.65	0	0	0	12	1	20160604	Akut hjärtinfarkt. Död i hemmet	1	0	2012-08-06	1964	49	1	0		1	1	0				0	187	0	1	0	181	1	1	100	70	0	1.81	68	20.8	87	0	0	90	1	1	1
555	1	1	120000	1	120000	0	0.03	1	0	0	12	1	20140623	Lungcancer		1	2012-11-06	1958	55	1	0		5	0	0			1	1	23	0	0	0	5	1	1	125	70	0	1.7	68.2	23.6	94	1	1	94	1	1	1
556	1	1	224000	1	295000	1	0.19	1	0	0	0	0				0	2013-06-11	1964	49	1	0		1	0	0				0	30	0	12	0	530	0	1	125	70	0	1.87	92.8	26.5	96	1	1	98	1	0	0
557	1	1	498000	1	498000	1	0.31	0	0	0	0	0				0	2013-04-25	1964	49	1	0		1	0	0				0	26	0	18	0	350	0	1	130	85	0	1.89	72.8	20.4	87	0	0	93	0.9	0	0
558	1	1	63900	1	131000	0	0.3	0	0	0	3	0				0	2013-05-02	1956	57	1	0		2	0	0				0	26	0	2	0	143	1	1	125	80	0	1.69	73.3	25.7	95	1	1	95	1	0	0
559	1	1	612000	1	612000	1	0.15	1	0	0	24	1				0	2013-04-18	1964	49	0	1	1	1	0	0			1	1	24	0	0	0	12	1	2	130	80	0	1.72	85	28.7	98	1	0	102	1	0	0
560	1	1	600000	1	600000	1	0.15	1	0	0	2	0				0	2013-04-02	1963	50	1	0		1	0	0			1	1	23	0	0	0	70	1	1	140	90	0	1.77	73.3	23.4	91	0	0	92	1	1	1
561	1	1	1690000	1	1690000	1	0.25	0	0	0	0	0				0	2013-05-15	1953	60	1	0		1	0	0				0	23	0	0	0	259	0	1	120	70	0	1.9	93	25.8	99	1	1	99	1	1	0
562	1	1	36600	1	36600	0	0.4	0	0	0	0	0				0	2013-12-11	1962	51	1	0		1	0	0				0	31	0	16	0	220	0	1	120	80	0	1.77	75.8	24.2	91	0	0	93	1	1	0
563	1	4	143000	1	143000	0	0.25	0	0	1	0	0				0		1964		3	0		1	0	0				0			15	0	200	1	1
564	1	1	786000	1	786000	1	0.48	0	0	0	0	0				0	2013-09-25	1961	52	1	0		1	0	0				0	23	0	19	0	450	0	1	130	85	0	1.8	104.5	32.3	106	1		104	1	1	0
565	1	1	10600	0	10600	0	0.7	0	0	0	0	0				0	2012-10-11	1964	49	0	1	1	1	0	0				0	12	0	9	0	421	0	2	120	75	0	1.72	47	15.9	68	0	0	83	0.8	1	1
566	1	1	296000	1	296000	1	0.21	0	0	0	0	0				0	2013-11-07	1957	56	1	0		1	0	0				0	26	0	13	0	581	0	1	160	85	1	1.8	90.2	27.8	95	1	1	102	0.9	1	1
567	1	1	393000	1	393000	1	0.63	0	0	0	0	0				0	2012-10-12	1951	62	1	0		1	0	0				0	12	0	1	0	644	0	1	130	80	0	1.79	82	25.6	98	1	1	100	1	0	0
568	1	1	143000	1	143000	0	0.12	1	0	0	17	1				0	2012-12-12	1956	57	1	0		1	0	0	1			1	13	0	0	0	48	1	1	125	80	0	1.81	69	21.1	92	0	0	95	1	1	0
569	1	2	8280	0	27800	0	0.53	0	0	0	0	0				0		1949		2	0		1	0	0				0			30	0	452	0	1
570	1	1	46100	1	87200	0	0.44	0	0	0	0	0				0	2013-07-02	1959	54	1	0		4	0	0				0	17	0	17	0	870	0	1	110	80	0	1.7	82.3	28.5	99	1	0	100	1	0	0
571	1	1	179000	1	179000	0	0.44	0	0	0	1	0				0	2013-03-04	1945	68	1	0		1	0	0				0	11	0	0	0	151	1	1	130	70	0	1.9	83.7	23.2	101	1	1	100	1	0	0
572	1	1	19	0	19	0	1.23	0	0	0	0	0				0	2012-03-23	1964	49	0	1	1	3	0	0				0	72	0	0	0	271	0	2	110	80	0		88.8			0	0			0	0
573	1	1	10000000	1	10000000	1	0.39	0	0	0	0	0				0	2013-04-11	1949	64	2	0		1	0	0				0	11	0	0	0	824	0	1	130	85	0	1.82	97	29.3	109	1	0	101	1.1	0	0
574	1	1	104000	1	104000	0	0.44	0	0	0	0	0				0	2013-01-11	1964	49	1	0		1	0	0				0	9	0	2	0	774	0	1	120	80	0	1.88	63	17.8		0	0			1	0
575	1	1	977508	1	977508	1	0.4	0	0	0	0	0				0	2013-06-26	1963	50	1	0		1	0	0				0	63	0	0	0	395	0	1	140	90	0	1.87	85.8	24.5	97	1	0	104	0.9	0	0
576	1	1	161	0	161	0	0.45	0		0	0	0				0	2012-07-03	1962	51	1	0		1	0	0				0	47	0	24	0	710	0	1	120	70	0	1.9	89	24.7	95	1	0	99	1	0	0
577	1	1	23300	0	23300	0	1.46	0	0	0	0	0				0	2013-02-14	1963	50	1	0		1	0	0				0	6	0	1	0	780	0	1	130	100	1	1.73	94	31.4	110	1	0	102	1.1	1	1
578	0								0	0	6	0				0		1960		0	1		1	0	0				0			1	0	20	1	2
579	1	2	1020	0	51200	0	0.26	0	0	0	0	0				0		1953		1	0		1	0	0				0			15	0	420	0	1
580	1	2	2770000	1	2770000	1	0.19	1	0	2	3	0				0		1958		1	0		1	0	0				0			0	0	70	1	1
581	1	1	1450000	1	1450000	1	0.15	1	0	0	0	0				0	2013-09-02	1947	66	1	0		1	0	0				0	12	0	0	0	390	0	1	110	80	0	1.88	82.3	23.3	88	0	0	95	0.9	0	0
582	1	1	228000	1	228000	0	0.01	1	0	0	22	1				0	2013-05-24	1959	54	1	0		1	0	0			1	1	6	0	0	0	10	1	1	150	100	1	1.82	74.6	22.5	86	0	0	96	0.9	0	0
583	1	2	797000	1	797000	1			0	0	0	0	20130129	avtackling, ej obducerad, oklart		1		1947		2	0		1	0	0			1	1			0	0			1
584	1	2	104000	1	104000	0	0.43	0	0	0	0	0				0		1953		1	0		1	0	0				0			1	0	430	0	1
585	1	2	69600	1	69600	0	0.6	0	0	0	0	0				0		1958		1	0		1	0	0				0			5	0	730	0	1
586	1	4	60500	1	363000	1	0.23	0	0	0	9	0				0		1955		1	0		1	0	0				0			14	0	140	1	1
587	1	4	6900	0	20300	0	0.42	0		6	0	0				0		1960		0	1		3	0	0				0			131	1	230	0	2
588	1	4	48000	1	48000	0	0.32	0	0	0	10	0	20190522	Lungcancer		0		1960		1	0		1	0	1			1	1			1	0	68	1	1
589	1	4	80000	1	80000	0	0.22	0	0	0	5	0				0		1959		2	0		1	0	0				0			3	0	80	1	1
590	1	4	15900	0	820000	1	0.16	1	0	0	0	0				0		1952		1	0		1	0	0				0			223	1	226	0	1
591	1	4	81407	1	256000	1	0.41	0	0	42	0	0				0		1962		1	0		1	1	0				0			117	1	220	0	1
592	1	4	25000	0	83000	0	0.24	0	0	0	36	1				0		1957		0	1		1	0	0				0			66	1	130	1	2
593	1	4	540000	1	540000	1	0.21	0	0	13	22	1				0		1949		1	0		1	1	1				0			109	1	120	1	1
594	1	4	72000	1	361000	1	0.28	0	0	13	2	0				0		1962		1	0		1	1	1		1		1			34	0	191	1	1
595	1	4	26000	0	34000	0	0.1	1	0	0	60	1				0		1957		2	0		3	1	1				0			111	1	93	1	1
596	1	4	6910	0	783000	1	0.23	0		0	0	0				0		1957		1	0		1	0	0				0			28	0	444	0	1
597	1	4	165068	1	379154	1	0.08	1		0	4	0				0		1949		1	0		1	1	0			1	1			2	0	34	1	1
598	1	4	49	0	1300	0	0.18	1		0	0	0				0		1952		1	0		1	1	1				0			100	1	204	0	1
599	1	4	1000	0	27000	0	0.37	0		3	60	1				0		1964		1	0		1	0	1				0			103	1	101	1	1
600	1	4	7300	0	1100000	1	0.5	0	1	0	4	0				0		1960		1	0		1	0	1				0			221	1	168	1	1
601	1	4	111000	1	124000	0	0.74	0	0	0	4	0				0		1960		1	0		2	1	0			1	1			2	0	160	0	1
602	1	2	24276	0	682269	1	0.4	0	0	0	0	0				0		1962		1	0		1	0	0				0			26	0	500	0	1
603	1	2	49	0	49	0	0.49	0	0	0	0	0				0		1963		0	1		3	0	0				0			4	0	310	0	2
604	1	2	1340000	1	1340000	1	0.36	0	0	0	0	0				0		1945		2	0		1	0	0				0			0	0	280	0	1
605	1	2	31200	1	31200	0	0.54	0	0	0	0	0				0		1956		1	0		1	0	0				0			1	0	610	0	1
606	1	2	411000	1	411000	1	0.13	1	0	0	0	0	20180819	Njursvikt, MyeloDysplSyndrom		0		1944		1	0		2	0	0				0			1	0	240	0	1
607	1	2	49	0	49	0	1.41	0	0	0	0	0				0		1956		1	0		2	0	0				0			1	0	820	0	1
608	1	2	620000	1	620000	1	0.37	0	0	0	38	1				0		1961		0	1		3	0	0			1	1			0	0	10	1	2
609	1	2	144000	1	144000	0	0.83	0	0	0	0	0				0		1963		1	0		2	0	0				0			24	0	370	0	1
610	1	2	154	0	154	0	0.75	0	1	0	0	0				0		1961		1	0		1	0	0				0			15	0	430	0	1
611	1	2	42000	1	42000	0	0.35	0	0	0	0	0				0		1960		1	0		2	0	0				0			1	0	720	0	1
612	1	2	40600	1	40600	0	0.15	1	0	0	0	0				0		1964		1	0		1	0	0				0			1	0	250	0	1
613	1	2	904000	1	904000	1	0.3	0	0	0	0	0				0		1959		1	0		1	0	0				0			1	0	200	1	1
614	1	2	49	0	49	0	0.84	0	0	0	0	0				0		1947		1	0		1	0	0				0			11	0	563	0	1
615	1	2	561000	1	561000	1	0.22	0	0	0	0	0				0		1940		1	0		1	0	0				0			0	0	320	0	1
616	1	2	63	0	63	0	0.52	0	0	0	0	0				0		1956		1	0		1	0	0				0			132	1	460	0	1
617	1	2	6690000	1	6690000	1	0.59	0	0	0	0	0				0		1947		2	0		1	0	0				0			0	0	492	0	1
618	1	2	28600	0	28600	0	0.2	1	0	2	0	0				0		1939		1	0		1	0	0				0			1	0	340	0	1
619	1	2	560000	1	560000	1	0.15	1	0	0	2	0				0		1958		1	0		1	0	0				0			0	0	160	1	1
620	1	2	6890	0	30500	0	1.59	0	0	0	0	0				0		1943		2	0		1	0	0				0			9	0	620	0	1
621	1	2	1190000	1	1190000	1	0.15	1	0	0	0	0				0		1938		1	0		1	0	0				0			0	0	310	0	1
622	1	2	5090000	1	5090000	1	0.4	0	0	0	0	0				0		1963		1	0		1	0	0				0			1	0	400	0	1
623	1	2	42500	1	42500	0	0.47	0	0	0	0	0	20160718	oklart, avled i Thailand, ev stroke ??	1	0		1945		2	0		1	0	0				0			7	0	530	0	1
624	1	3	28000	0	100000	0	0.15	1		0	2	0				0		1965		1	0		1	1	1				0			42	0	169	1	1
625	1	3	112900	1	112900	0	0.06	1	0	0	22	1				0		1965		1	0		2	1	1				0			88	1	40	1	1
626	1	3	1400	0	68500	0	0.35	0	0	0	3	0				0		1965		1	0		1	0	0				0			131	1	147	1	1
627	1	3	499	0	1410000	1	0.17	1	0	8	0	0				0		1965		1	0		1	1	1				0			63	1	270	0	1
628	1	3	470000	1	470000	1	0.28	0	0	30	0	0				0		1965		1	0		1	0	0				0			0	0	317	0	1
629	1	3	100000	1	230000	0	0.27	0	0	15	0	0				0		1965		2	0		3	1	1				0			13	0	305	0	1
630	1	3	653700	1	653700	1	0.1	1	0	5	60	1				0		1965		0	1		3	1	1				0			94	1	7	1	2
631	1	3	78100	1	130000	0	0.28	0	0	12	0	0				0		1965		1	0		1	1	0				0			135	1	239	0	1
632	1	3	92200	1	132000	0	0.16	1	0	11	0	0				0		1965		1	0		1	0	0				0			97	1	430	0	1
633	1	3	497	0	102000	0	0.18	1	0	0	4	0				0		1965		1	0		1	0	0				0			189	1	141	1	1
634	1	3	11900	0	142000	0	0.2	1	0	57	3	0				0		1965		1	0		5	1	0				0			40	0	170	1	1
635	1	3	12400	0	1010000	1	0.23	0	0	0	0	0				0		1965		1	0		1	0	0				0			102	1	331	0	1
636	1	3	1000	0	1000	0	0.14	1	0	0	4	0				0		1965		1	0		1	0	1				0			30	0	170	1	1
637	1	3	12010	0	203000	0	0.2	1	0	0	0	0				0		1965		1	0		5	0	0				0			118	1	236	0	1
638	1	3	124200	1	437000	1	0.2	1	0	95	0	0				0		1965		1	0		1	1	1				0			131	1	268	0	1
639	1	3	499	0	42300	0	0.37	0	1	0	0	0				0		1965		1	0		1	0	0				0			168	1	381	0	1
640	1	3	1100	0	302000	1	0.45	0	0	0	0	0				0		1965		1	0		1	0	0				0			42	0	203	0	1
641	1	3	114000	1	161000	0	0.36	0	0	0	0	0				0		1965		1	0		1	0	0				0			18	0	230	0	1
642	1	3	14400	0	14400	0	0.35	0	0	0	0	0				0		1965		0	1		3	0	0				0			2	0	247	0	2
643	1	3	37900	1	428000	1	0.11	1	0	0	0	0				0		1965		1	0		1	0	0				0			55	1	249	0	1
644	1	3	500000	1	500000	1	0.13	1	0	0	45	1				0		1965		1	0		1	1	1			1	1			75	1	30	1	1
645	1	3	49	0	34100	0	0.24	0		5	0	0				0		1965		1	0		3	0	0				0			68	1	220	0	1
646	1	3	27900	0	225400	0	0.11	1	0	6	24	1				0		1965		1	0		1	1	1				0			113	1	115	0	1
647	1	3	39600	1	39600	0	0.26	0	0	0	0	0				0		1965		1	0		1	0	1				0			2	0	380	1	1
648	1	3	615000	1	615000	1	0.46	0		0	0	0				0		1965		0	1		1	0	0				0			49	0	228	1	2
649	1	3	7500	0	23000	0	0.38	0	1	0	0	0				0		1965		1	0		1	0	0				0			82	1	230	1	1
650	1	3	78000	1	78000	0	0.13	1	0	0	0	0				0		1965		1	0		2	0	0				0			20	0	247	1	1
651	1	3	123000	1	123000	0	0.09	1	0	0	0	0				0		1965		1	0		1	0	0				0			7	0	234	1	1
652	1	3	510	0	106000	0	0.85	0	0	0	0	0				0		1965		1	0		2	0	0				0			45	0	626	1	1
653	1	3	214000	1	214000	0	0.34	0	0	0	0	0				0		1965		1	0		2	0	0				0			18	0	311	1	1
654	1	3	190000	1	190000	0	0.18	1	0	55	0	0				0		1965		1	0		1	0	0				0			123	1	210	1	1
655	1	3	11000	0	823000	1	0.35	0	1	0	0	0				0		1965		1	0		1	0	0				0			125	1	350	1	1
656	1	3	1170000	1	1170000	1	0.34	0	0	0	0	0				0		1965		1	0		1	0	0				0			24	0	361	1	1
657	1	3	11500	0	201000	0	0.28	0	0	0	0	0				0		1965		1	0		1	0	0				0			26	0	303	1	1
658	1	3	479	0	53000	0	0.32	0	1	0	0	0				0		1965		1	0		2	0	0				0			25	0	396	1	1
659	1	3	39400	1	56600	0	0.3	0	0	0	0	0				0		1965		1	0		1	0	0				0			9	0	267	1	1
660	1	3	122000	1	122000	0	0.41	0	0	0	0	0				0		1965		1	0		1	0	0				0			19	0	480	1	1
661	1	3	82000	1	82000	0	0.16	1	0	0	2	0				0		1965		2	0		1	0	0				0			1	0	171	0	1
662	1	3	143000	1	143000	0	0.32	0	0	0	0	0				0		1965		1	0		1	0	0				0			12	0	341	1	1
663	1	3	424000	1	424000	1	0.04	1	0	0	18	1				0		1965		2	0		5	0	0			1	1			1	0	10	0	1
664	1	3	37100	1	37100	0	0.55	0	0	0	0	0				0		1965		1	0		3	0	0				0			1	0	248	1	1
665	1	3	299000	1	299000	1	0.9	0	0	0	0	0				0		1965		1	0		1	0	0				0			1	0	670	1	1
666	1	3	528000	1	528000	1	0.53	0	0	0	0	0				0		1965		1	0		1	0	0				0			1	0	610	1	1
[truncated: 107 more columns]
